# Supplementary material for: The wave-particle duality of corporate financial metrics
Source: PLoS One. 2025 Nov 21;20(11):e0336976. doi: 10.1371/journal.pone.0336976 (PMC12637925; doi:10.1371/journal.pone.0336976)
Supplement: S1 File — (ZIP) [file pone.0336976.s001.zip]

Archive with 3 entries (3 files):
- 2009-2024 ROE.csv
- ROE_jump_statistics_2010-2024 (z=2.0).csv
- 2009-2024 ROA.csv
