# Supplementary material for: The wave-particle duality of corporate financial metrics
Source: PLoS One. 2025 Nov 21;20(11):e0336976. doi: 10.1371/journal.pone.0336976 (PMC12637925; doi:10.1371/journal.pone.0336976)
Supplement: S1 File — (ZIP) [file pone.0336976.s001.zip › 2009-2024 ROE.csv]

Code	t0	t1	t2	t3	t4	t5	t6	t7	t8	t9	t10	t11	t12	t13	t14	t15
002309.SZ	13.872	7.599	9.5281	7.5361	0.6206	5.0448	7.9997	-1.8331	3.5827	-4.1238	-3.9236	-38.122	-67.19052	-62.1166	-91.899592	-120.763532
000890.SZ	0.2543	-0.2749	-3.8164	-2.3835	0.6236	-1.389	-2.4526	-1.8462	8.2961	-19.0486	-124.852672	0.5054	-67.19052	-95.607584	-91.899592	-120.763532
000980.SZ	3.1771	3.7401	2.2061	1.2199	2.3373	1.4684	2.7025	3.925	12.8321	-7.1944	-92.9628	-86.689052	-2.5139	-37.6926	-57.605	-120.763532
600579.SH	-53.6505	-42.98928	4.9673	0.5188	-77.88896	8.6934	4.5944	-0.8414	-5.0864	-1.7641	-0.6776	-1.9798	-2.9796	-39.685	-91.899592	-120.763532
600581.SH	2.8135	17.1742	13.6584	2.8522	0.8679	-78.299284	-136.771124	-48.9131	42.2506	18.8452	2.672	7.3821	24.6824	-31.8848	-49.1437	-120.763532
600537.SH	-5.5585	-11.1884	6.5436	-44.8427	5.2455	8.2429	10.5326	12.0587	1.0388	1.7051	-8.3338	-26.3533	-15.0413	5.3224	3.6866	-120.763532
600807.SH	-14.2248	26.6216	9.6933	3.5634	4.0103	9.3502	10.7008	3.5883	-52.8305	-110.1076	5.5676	-39.4634	2.0221	-4.988	-56.4884	-120.763532
600733.SH	-6.0785	-3.1788	-15.3794	12.2542	12.7036	0.4842	-4.2231	-7.0415	-3.8666	-8.8659	-5.193	-46.9604	-50.2989	-69.5281	-91.899592	-120.763532
600281.SH	-22.6081	-26.4212	-13.9709	-6.023	-35.7535	-5.4404	-13.1001	-8.4005	-3.9214	-28.2624	-2.0479	-2.6197	-6.1778	-8.3421	-58.0458	-120.763532
002055.SZ	9.2437	17.418	15.414	7.4968	9.0011	7.1882	5.1581	-0.2482	3.1009	0.4038	-26.8487	-23.5551	-27.3945	-10.5427	-8.5176	-100.9979
002313.SZ	13.6607	11.0654	14.4054	11.1881	4.0409	-0.0048	-2.0494	0.1889	3.3266	2.0015	1.019	-40.9812	-10.4632	-95.607584	-91.899592	-95.2226
000566.SZ	11.0371	9.6057	5.8794	4.0843	3.0176	7.5	7.4207	2.7089	-0.4692	-0.0141	-13.8387	-20.842	-45.2068	-11.433	-19.4068	-92.3321
600732.SH	3.274	-7.1805	-3.2918	-0.9405	-5.007	-7.0273	-33.1463	4.1378	3.1259	3.3661	34.515832	14.9925	-5.3877	30.624	3.6399	-90.7745
600375.SH	15.9549	39.2496	15.4912	2.6764	5.5369	-10.5927	-31.0025	-11.3595	0.0539	0.0476	-1.0457	-20.2321	-67.19052	-95.607584	-1.3181	-86.8504
600405.SH	10.1603	11.1547	-3.592	1.2525	3.6883	3.3194	5.3237	1.5447	-0.534	-18.0069	0.4971	-4.6213	-14.7126	-2.205	-37.8023	-86.5232
002269.SZ	19.6654	22.2102	29.6889	16.776	10.8328	2.5379	-13.2072	-16.5779	-10.7398	0.444	-33.4637	-53.7803	-64.359	-95.607584	-91.899592	-80.8109
000016.SZ	3.1179	0.8352	-2.7859	-1.3433	-1.699	-11.6199	-32.669	-9.9184	-1.7858	-9.8814	-23.1954	-28.703	-37.1013	-31.8547	-43.8764	-79.9969
600844.SH	-6.0336	-2.2602	-26.1001	-13.7677	-19.738	-1.8425	-6.3947	-12.7915	1.7305	-0.5636	-22.6491	-24.2736	-8.1797	-28.1953	-54.2981	-79.0909
600569.SH	1.3186	0.8301	-0.066	-39.8545	0.2945	0.0755	-43.095	2.4599	29.1315	26.1063	2.7679	2.583	9.7589	-33.1405	-23.9331	-77.5944
600881.SH	11.3161	5.9646	9.8391	0.1919	0.6943	0.0436	-4.8311	-1.1829	5.4419	-2.4698	-2.7377	-8.242	-9.7314	-32.997	-50.3332	-76.5464
600889.SH	0.1816	5.6691	1.4379	1.3486	2.9858	-0.2477	1.4952	6.4823	3.7316	-7.2084	-11.6277	-11.7787	-30.0264	-16.6092	-20.6456	-71.0893
000981.SZ	0.4215	-0.3492	36.6045	20.828	14.8156	12.1073	4.1591	1.43	4.9109	-9.3094	-67.7637	-21.8044	-67.19052	-51.562	-58.0562	-68.1234
002121.SZ	16.9382	15.4003	6.1743	5.2319	5.643	6.768	6.6839	2.6729	-3.2882	-30.1085	-75.5308	-24.0992	-54.5217	-65.8362	-45.6023	-66.2513
600793.SH	-165.4802	-42.98928	4.9673	0.5188	-19.7229	-34.8695	-49.9499	-156.876748	-111.309044	-17.6481	-17.692	-23.234	3.5423	1.1303	-16.7952	-62.0815
000536.SZ	-23.4864	26.0476	12.7025	8.224	17.7708	2.6024	4.0716	-0.6956	-2.58	-49.6163	-50.273	-23.148	-10.2462	-28.7322	-49.9163	-61.2533
002193.SZ	7.4018	6.7579	1.1891	-0.9055	0.0237	-0.6038	1.064	1.3127	1.7097	1.8881	0.6191	-2.76	-0.5175	-35.4176	-33.9226	-58.6808
000525.SZ	-0.8209	-2.2664	3.4666	9.749	-7.1524	12.1183	2.328	0.848	13.3458	11.0422	-8.0846	-6.2636	-11.0556	55.489196	-81.577	-57.9957
002298.SZ	11.5769	8.2534	13.1737	10.6474	3.9415	0.4365	2.4839	3.6914	3.6677	3.774	6.2021	6.0183	4.009	-19.2965	-15.406	-55.6656
000911.SZ	9.0205	9.9882	4.1303	-25.1914	-21.4692	-26.3943	-5.4203	-5.2286	-18.7921	-182.476064	-124.852672	-86.689052	-67.19052	-95.607584	-25.6774	-50.3388
600172.SH	2.0937	5.6337	8.4213	8.7708	9.899	9.4962	7.524	5.6247	0.8649	-2.8945	-0.8663	-17.0024	3.5591	0.4808	-27.6812	-49.8944
600610.SH	-13.4734	-17.5722	-15.2761	-33.9432	-48.589	-7.2729	-1.8999	0.561	-111.309044	-0.9755	-7.3227	23.1375	51.378616	6.8355	-91.899592	-47.656
600841.SH	3.1428	6.3023	8.9921	6.1069	5.6404	3.8374	2.0399	2.1812	2.7537	2.9806	2.3567	3.8958	7.087	-20.4976	-37.6601	-46.8532
002189.SZ	-1.4987	2.166	0.6279	1.3474	1.436	2.2074	2.7157	3.0327	3.2892	5.6235	7.8152	6.5655	7.731	-15.242	-25.8149	-43.4419
000659.SZ	7.3108	6.4715	1.6064	-7.9523	-69.1976	-5.1157	-8.6719	-72.0353	0.7969	-7.3964	-5.0418	-23.6115	-6.1246	-34.0501	-35.6273	-41.6945
000635.SZ	6.1791	13.4855	6.8751	0.3743	2.0435	1.6241	0.7389	3.137	3.2595	0.7729	1.6364	2.1843	-0.4625	-15.9988	-37.3982	-37.6044
600481.SH	17.9406	10.3867	7.3344	10.2715	21.7727	12.2965	8.1896	3.7286	1.0318	10.4551	7.8316	4.5143	10.3478	19.4488	19.3146	-37.5389
000761.SZ	-9.9062	7.0289	4.1846	-1.5224	0.368	1.2193	-25.2731	6.0664	11.8951	6.5371	2.8463	1.8835	11.5708	-6.8608	-11.5521	-36.1392
600198.SH	-1.0596	-4.4396	-12.8259	-3.9797	-1.3295	-1.7322	-17.4308	-58.8815	-111.309044	-0.9755	-124.852672	0.5054	-2.5139	-31.601	-45.3993	-34.2807
600800.SH	-50.7969	-42.98928	-83.326784	-52.376184	-55.0273	-49.2776	-46.7047	-76.0038	-67.1017	-58.1151	-73.8135	17.7328	5.5948	-1.5909	-20.6977	-33.3408
000818.SZ	-165.4802	-2.0421	3.0294	-3.2545	-6.3677	4.7266	6.1683	5.0268	9.9604	16.675	11.7719	8.8058	21.9638	5.6359	2.8646	-33.2168
600960.SH	6.8952	18.3965	11.6781	4.1088	5.6967	2.503	0.2283	2.5279	4.5412	2.6693	0.8737	-2.0421	-2.3028	-1.9657	-4.7439	-32.1855
002129.SZ	-7.549	6.2052	8.9581	-6.6227	0.0675	1.3929	1.0755	3.0744	4.5675	2.4904	4.527	5.721	15.2626	18.713	6.5102	-30.1154
600307.SH	1.722	9.0734	13.2101	3.9224	-16.5671	0.0205	-58.0932	0.0131	5.6433	9.5214	10.2452	3.9962	11.851	-22.4125	-10.3908	-30.0347
000547.SZ	1.4643	1.4294	1.8876	2.1802	-0.7182	1.475	5.3469	4.3353	4.3839	6.418	8.0032	8.976	5.6083	0.0262	-24.9039	-28.0893
000637.SZ	14.4283	13.5571	2.1052	4.3205	5.1365	8.8763	10.1048	7.3271	10.1981	5.5637	6.0474	0.9361	7.2159	-14.0348	-16.3553	-27.3034
000070.SZ	4.6324	2.2279	3.5183	5.583	4.5009	4.6329	-28.1841	7.4115	14.1081	14.8344	4.8074	-2.3193	-30.1341	-7.4996	-17.6585	-27.2934
600590.SH	6.4795	4.4761	1.8298	1.9847	-0.1807	1.785	2.9277	2.9784	4.0162	6.1891	2.0223	-9.4523	-11.2502	-7.5171	-22.0996	-26.7241
600500.SH	7.3425	9.2101	9.3195	3.3126	5.7913	0.1331	0.6367	1.573	0.1241	-1.7877	2.6639	0.0095	4.4795	5.4811	-13.9175	-26.4471
600319.SH	-11.0054	-9.0091	-7.4743	-52.376184	-49.7186	-65.4923	-136.771124	-2.015	44.956704	-0.7163	-39.545	-73.3118	-53.4551	3.0532	-17.4269	-26.1723
000590.SZ	-30.4885	19.9585	21.4353	7.9424	-43.8236	-40.4261	9.299	5.4983	3.1011	-8.2177	3.7117	2.9309	3.3731	1.6825	-0.654	-25.6916
000952.SZ	2.9593	0.8705	-0.0662	-14.2281	-9.2146	-36.6611	4.5575	24.6023	16.0371	20.2736	5.5651	3.3123	4.6298	1.9867	-10.2082	-24.9786
002036.SZ	0.7892	1.2383	4.1469	2.8252	2.8674	1.2736	14.1307	11.6498	14.6434	6.287	4.9681	1.0797	0.6782	0.4181	-30.7256	-24.4399
600203.SH	-118.409	-33.1002	-30.1096	-20.2087	-21.7922	-5.6787	1.8255	-2.4951	-7.5429	-4.7146	-1.684	-1.8244	-10.5915	-13.243	-14.0645	-23.6454
600303.SH	9.7093	13.2528	6.202	-1.7674	-16.3154	-12.5603	-2.4513	-7.6637	-5.2566	-4.4508	-5.8262	-11.1766	-18.7088	-15.3781	-24.9153	-22.5661
600231.SH	9.5606	17.4275	4.3432	-8.7544	-10.6219	-21.0738	-13.782	2.3766	20.7944	17.4636	6.4216	7.5301	11.1454	-8.3656	-8.5327	-22.5371
000059.SZ	3.2203	6.3787	11.9205	0.1388	-2.0721	-18.4413	2.9009	18.9612	16.3849	8.0017	6.618	1.8803	6.3541	3.3624	0.0798	-22.4973
600302.SH	-4.214	1.2237	0.5109	-5.0376	-4.5839	-8.8446	-7.6739	-6.2037	-3.3988	-5.7946	-16.067	-3.4755	-6.8169	-11.3064	-22.833	-22.4066
600418.SH	7.1833	21.6088	8.0799	6.5395	11.5585	4.3853	6.8586	7.5967	-0.6734	-14.0485	-7.5822	-13.2195	-13.3139	-19.3509	-12.7807	-22.2942
000572.SZ	-11.6171	2.8539	2.0518	1.7409	3.2594	2.5681	1.4747	2.0132	-15.2075	-29.889	-14.9024	-34.3466	-11.9249	-55.8405	-16.1528	-22.2242
600666.SH	10.7133	7.6761	8.3509	8.5616	4.7614	5.1935	22.9564	12.7185	-1.919	-182.476064	-50.1005	-86.689052	-2.5139	-95.607584	-41.7063	-22.0836
000410.SZ	-1.948	-0.1364	3.4702	-1.1344	-3.6239	-2.3953	-28.5194	-105.3372	-111.309044	-166.0664	-124.852672	-86.689052	-2.5139	-72.6181	-24.0967	-21.2439
600792.SH	-3.46	5.5638	18.6427	-2.3006	2.5583	0.7571	-23.677	-10.4667	-2.718	4.9342	7.1844	1.629	-1.4238	-5.1646	-5.1488	-21.0272
600408.SH	-17.9141	0.3701	-14.6069	-0.6095	-11.8527	-38.1958	-31.3627	-40.9524	-15.6998	48.000424	11.2609	14.7501	10.3066	-11.0506	-31.5308	-20.9181
002184.SZ	5.1297	2.8037	2.4395	-1.7088	3.0897	5.4519	8.9936	0.4123	0.1109	-16.477	3.8306	11.4632	10.2591	10.4577	7.5202	-20.4706
002319.SZ	11.4327	6.1173	3.1573	3.5772	3.8564	0.9208	0.1368	1.5309	1.5821	-7.3805	-100.7251	-21.6337	-31.7919	-35.0965	3.306	-20.248
000008.SZ	-0.0379	1.1648	-0.6069	1.1989	3.9842	1.0407	9.5697	9.012	6.52	4.5316	4.6241	-13.1678	-23.9731	-18.3553	-21.2293	-20.0963
600192.SH	1.3631	1.2624	1.3831	1.9224	1.9075	0.9448	0.0736	0.0195	-1.9075	-1.5461	-1.4365	-11.4643	-14.357	-9.517	-10.2897	-20.0323
600501.SH	3.8258	6.6286	6.1653	1.152	2.607	6.2069	0.7627	-0.6373	-1.6458	-8.4482	-1.6833	-0.3541	1.4877	2.5211	2.2335	-19.9094
000702.SZ	1.9824	0.3608	0.1207	-0.5123	-8.2769	-1.0395	-2.8875	-0.7908	1.39	0.2932	3.0312	1.2664	-45.5715	-40.9182	-40.0307	-19.8942
000599.SZ	19.0462	1.0609	1.3949	0.1529	0.6383	1.6657	1.9555	2.5736	1.299	-12.7405	-13.6815	-7.0238	-19.7873	-24.2718	-12.3587	-19.7259
000545.SZ	-165.4802	5.5638	4.9673	0.5188	14.3063	1.1671	0.4448	2.2863	6.9022	4.4137	-0.9287	-13.4921	5.2435	-8.4179	-10.6954	-19.6208
600624.SH	0.7513	2.5879	7.0793	2.2083	4.7449	3.9536	3.6804	0.7737	2.2052	1.5955	-3.6757	-5.7553	-12.3365	-2.2349	-6.3442	-19.368
600117.SH	0.3979	9.2449	10.8009	-0.1465	-1.488	-2.0541	-85.8814	-18.213	-22.786	-89.1171	-14.4734	-17.8038	-67.19052	-1.7469	-70.033	-19.2497
002162.SZ	0.0084	0.3512	-24.0386	-38.8658	-16.1811	-2.5989	-5.1344	-2.5113	-0.0632	0.0273	1.9775	3.4945	2.4873	-19.1853	-11.7997	-18.4266
002122.SZ	17.6628	14.8776	8.2872	3.5683	-0.4373	-4.8868	-5.4158	-5.3169	-8.6761	-16.7606	-58.6435	0.591	4.2308	-76.46	1.602	-18.3258
002022.SZ	26.6009	23.3408	22.738	22.6305	24.7528	23.1045	12.5113	12.25	10.7165	8.4297	8.1084	23.9695	23.8493	21.9252	-6.2315	-17.7805
601005.SH	1.1617	-0.4653	-31.012	-45.3056	-35.4733	-25.5081	-133.2533	-156.876748	-22.6268	9.5151	3.831	2.4906	11.5679	-4.9696	-7.3516	-17.59
002229.SZ	9.8996	10.6321	7.501	6.2928	5.7072	2.7434	-3.335	0.035	0.4245	-0.4575	-0.8266	-3.9478	-0.5701	-5.3223	-4.5139	-16.9489
600808.SH	0.9228	3.7191	-0.1142	-15.771	-1.9271	-0.6676	-24.5717	7.378	18.1818	19.5599	5.9358	5.3712	17.7081	-3.5872	-6.0388	-16.848
000695.SZ	-14.5117	-11.6335	1.5319	1.0694	0.813	0.9128	1.0045	0.1055	0.3152	-9.8583	2.8714	-4.3191	-17.8129	-41.1719	-16.7177	-16.5039
600691.SH	-3.46	5.5638	4.9673	3.71	-1.6127	-8.0039	-0.7133	-24.5281	-8.4487	-0.3698	-10.9636	-12.4258	6.7251	0.0844	-18.7929	-16.4999
300032.SZ	11.9041	4.4524	4.8825	3.0027	0.3966	8.3873	14.1021	-2.3007	-9.7948	-84.5154	-6.6797	-14.5114	-5.3895	2.6031	-36.3395	-16.4262
600855.SH	-3.9556	-2.7979	0.4132	0.8626	2.8391	1.0936	0.7293	3.6227	0.7483	6.0576	-2.5459	5.942	4.4291	-3.0352	-14.3549	-15.4943
600802.SH	-15.8366	-3.98	8.061	-17.9654	-10.7481	-0.6916	-34.9928	-21.4787	-22.5391	45.289	34.515832	18.9308	21.3855	-15.3137	-24.0938	-15.2354
002326.SZ	10.356	6.2092	6.1202	5.725	-0.1453	5.415	7.9515	3.0215	0.4058	4.9621	5.3208	0.2201	12.5711	16.8757	-21.1341	-15.2163
002176.SZ	1.2208	6.8755	8.5493	3.4369	4.9862	1.9374	1.2586	5.8284	6.3251	-48.2236	-53.88	-9.6466	20.6216	55.489196	-12.4024	-14.9712
600876.SH	-117.2079	43.772084	-55.8701	-48.4698	-77.88896	-78.299284	-131.7201	-19.1892	-8.0564	-2.4103	0.9279	20.7051	7.0235	2.5196	4.3266	-14.8426
600990.SH	4.6018	10.8364	10.1444	8.2968	5.5695	6.3355	9.3063	9.2464	13.2848	8.36	2.7779	4.4179	4.8072	0.8395	-24.3991	-14.8408
000553.SZ	0.0762	2.3539	4.4711	8.8052	23.2844	27.5894	6.6908	-4.5017	3.6787	4.1865	2.7325	1.316	0.367	2.2191	-8.2199	-14.7852
000717.SZ	1.2731	0.3867	-21.0996	-51.9414	-1.6573	-38.9216	-136.771124	-77.2398	44.956704	48.000424	23.5568	21.1951	18.8656	-12.4704	-2.5549	-14.7482
002009.SZ	-2.4582	14.8246	2.355	4.9499	4.6399	3.0548	2.8166	3.4581	2.6189	5.7634	0.9862	0.231	4.3713	2.5117	-23.1335	-14.4562
002141.SZ	0.0938	4.4048	0.199	-1.9263	0.3037	0.2741	-2.5821	-1.474	-0.6073	-0.5106	-0.2984	-18.9122	1.9185	-9.0134	-12.1716	-14.1842
000898.SZ	1.3038	3.6808	-4.3313	-8.6431	1.4847	1.9342	-10.2672	3.6163	11.778	13.0142	3.2987	3.7461	12.2816	0.0187	-5.8754	-14.0687
002205.SZ	15.0824	8.291	1.0849	1.6599	7.6828	6.9432	-5.9682	1.39	1.1936	0.1187	-1.8695	1.2043	1.0686	-17.2657	-29.1476	-14.0329
600156.SH	-2.6361	-2.7602	-4.2528	-4.6204	-17.742	-6.3682	-6.3291	-11.8094	-16.7109	-10.636	-9.1126	-12.7893	-15.9838	-34.0535	-11.792	-13.9811
000639.SZ	-2.8209	18.0423	13.3928	14.3905	16.5264	10.8474	11.1655	7.3364	15.6466	13.005	-21.7967	7.992	4.2795	-17.3691	0.8039	-13.8421
002102.SZ	-5.1824	-20.3836	-35.2646	-25.2762	-16.0758	-5.8328	-1.3069	2.3193	5.7105	10.1711	12.7407	1.3257	1.0978	0.8852	-0.1026	-13.5848
600973.SH	8.1422	8.2156	0.3542	5.118	4.702	6.0961	7.6189	7.6435	1.0663	2.6098	3.5828	3.8944	-19.5553	0.4964	0.8156	-13.5032
600438.SH	12.2345	7.2948	4.6854	5.4274	15.3982	13.4696	12.8969	8.6495	15.6841	13.6011	14.3246	10.0109	24.9441	54.0131	22.2574	-12.8333
000066.SZ	0.6529	2.7763	-1.4893	-10.6191	-12.9772	-6.463	-14.5754	1.4235	5.5057	5.0697	6.7429	5.747	1.4175	0.0966	-8.9603	-12.3777
600594.SH	19.3505	24.1962	25.4483	23.5758	23.6954	16.2038	4.4049	9.5837	8.2848	-24.4376	2.6369	5.4135	5.6984	-15.4767	2.348	-12.0269
600071.SH	7.6494	8.8342	0.4585	0.8068	-4.7105	-19.5932	-7.1995	-23.2122	-12.8627	-3.7828	-7.2482	-1.0446	1.132	-1.4437	-23.0584	-11.9887
600078.SH	1.8368	3.2093	4.0687	0.5769	-0.6119	0.5006	0.5625	2.834	1.3758	-2.4316	2.8305	-86.689052	-27.8334	16.2432	-5.1013	-11.8233
600315.SH	18.6826	18.9987	21.2445	25.3145	26.1532	24.5041	17.1573	3.7292	6.2295	8.164	6.2736	6.1921	10.0416	7.6085	4.2109	-11.6534
600343.SH	2.8042	2.4286	4.396	3.875	3.0975	1.7851	1.7016	0.3574	-0.6113	-0.4525	-5.3231	-1.854	-10.9037	-2.5665	-10.5713	-11.5901
600022.SH	0.6811	1.148	0.721	-34.2353	-0.267	-11.258	-15.114	-4.1158	10.1065	14.4155	2.6435	3.0552	9.1131	1.5317	-2.9069	-11.4985
600199.SH	10.8521	14.367	22.0845	28.4537	5.7624	2.8219	0.9545	0.2301	-0.1115	0.7688	-8.8373	-3.9778	-6.9582	-7.7948	-2.2751	-11.3695
600735.SH	7.8943	-13.2765	9.6574	0.4019	7.6826	8.3553	5.8347	7.6057	8.8468	8.4144	7.6735	4.6193	4.2444	4.0146	3.1871	-11.0957
600067.SH	16.8867	26.7544	29.6292	17.2156	16.246	13.7316	2.5614	3.7381	6.214	9.7842	5.2016	3.5444	-14.1293	0.9379	-6.3017	-11.0468
000509.SZ	-3.46	5.5638	4.9673	0.5188	2.1054	-78.299284	-136.771124	-156.876748	-49.404	-182.476064	-7.3227	-86.689052	-18.7276	-6.6464	-23.7393	-11.0396
002169.SZ	11.6527	8.8396	2.7028	-12.0618	2.4431	5.9333	7.1037	4.2521	3.5404	1.5395	0.666	0.8234	-9.9912	-9.7579	-2.206	-10.5661
300030.SZ	7.822	4.1617	4.9691	4.498	4.8637	5.8045	4.0506	2.2296	0.3363	-16.651	0.299	16.018	0.2359	-22.2999	-9.887	-10.5244
600400.SH	1.8468	4.7542	2.5782	1.9855	1.2049	4.1613	4.6763	4.5411	3.7311	3.899	3.356	3.3925	2.0276	0.1026	0.3886	-10.3657
002030.SZ	10.2199	8.6045	9.932	6.5167	9.9012	8.1387	5.9542	4.7768	3.297	2.6784	0.6469	31.907448	51.378616	55.489196	-3.6055	-9.8168
600184.SH	1.2067	8.0223	1.4902	-0.2191	-5.7303	6.2414	2.7894	1.1338	1.8499	2.1112	1.9365	1.8295	1.8576	2.3875	1.7193	-9.4824
000881.SZ	9.0571	15.7759	11.5098	10.0646	5.6257	2.0925	-66.7129	10.3098	5.1487	3.2387	-0.709	3.0742	0.8832	-1.0788	-16.1289	-9.4818
002213.SZ	11.1428	15.3058	11.5324	9.5272	7.9562	3.961	2.2241	1.887	-0.1029	-1.2965	-1.237	1.5112	1.8501	2.2474	-10.5722	-9.4505
002031.SZ	8.0783	9.7298	11.5731	7.7737	10.1152	6.2307	3.8737	-0.6555	0.4626	0.1509	-2.555	-6.2036	-4.1777	-2.8928	-3.0211	-9.1847
002292.SZ	12.6442	9.8925	9.0978	11.9825	13.7174	19.3734	12.7216	8.6719	-3.3476	-40.7537	1.8478	-12.9052	-15.2176	-6.1496	1.7051	-9.0759
600745.SH	22.0287	9.6594	7.4104	11.7425	1.6786	0.1698	-4.4823	0.2878	5.8915	1.1609	8.9225	8.4113	7.0154	4.4291	3.0846	-9.064
600843.SH	-54.4156	-5.2395	1.24	4.039	5.0482	6.1953	7.941	6.3628	7.6204	5.7207	1.8766	2.0338	1.4603	0.7168	-1.9376	-8.9974
002161.SZ	10.47	17.4214	10.8187	8.609	0.6341	1.6211	0.1203	-0.5228	-2.4236	-17.0009	0.3258	-6.8495	-5.5193	-2.3262	0.7776	-8.9551
002272.SZ	12.4413	7.7535	6.3825	0.3618	-4.4955	-1.2323	-6.2218	0.3161	-1.5624	-6.3772	0.5089	3.9032	1.7604	-1.7504	-4.9378	-8.592
000561.SZ	-3.46	30.4288	14.1683	3.7342	2.9484	3.7242	7.3909	8.0034	5.2857	5.3021	3.8165	3.1252	5.012	4.2389	1.3402	-8.488
600869.SH	-36.3611	9.331	13.2698	6.5607	3.9491	4.2361	7.3823	5.5138	0.3904	1.3226	0.1196	-44.1727	9.1527	10.4103	5.396	-8.438
600678.SH	-165.4802	5.5638	4.9673	0.5188	-19.9467	-66.6512	-136.771124	-156.876748	44.956704	48.000424	33.907	21.2265	30.7171	8.3873	-14.9347	-8.3916
600006.SH	4.3284	9.5752	3.3268	-4.757	-1.5994	1.6929	3.6216	3.1862	3.0411	5.4345	3.622	5.3798	3.4235	-0.3634	-3.2936	-8.3197
600076.SH	-50.5237	-30.5878	-35.3045	-19.7951	-18.4652	-14.7895	19.8629	13.9256	14.3931	12.3456	9.5415	-4.4076	0.5396	-4.2884	-6.6965	-8.0669
000050.SZ	-16.6597	3.4613	-1.5555	-2.1817	2.9492	0.4942	0.2693	1.8819	2.388	-0.2168	0.9348	2.9339	2.0076	-4.2765	-13.204	-8.0568
002084.SZ	2.0044	9.0941	0.6053	2.8168	4.2188	6.2556	4.9107	6.2256	4.8414	3.2694	6.9326	6.9085	-0.3522	1.9025	-13.9255	-7.9624
002109.SZ	9.074	8.9604	14.8667	7.9913	0.9035	-12.017	-11.8761	-2.8556	5.4046	6.7356	3.8129	5.5296	12.8879	8.5865	-8.4263	-7.9013
002151.SZ	16.8203	8.2292	5.4506	2.0152	1.7436	1.4923	0.0408	1.5675	0.8127	-10.1349	-19.2096	1.7051	3.0245	1.5546	-7.3268	-7.8101
000301.SZ	1.8292	1.8468	3.4168	5.1128	6.5158	5.9715	5.2339	4.2621	4.4476	9.884	10.0158	0.9838	5.4719	0.2687	0.6102	-7.6386
000678.SZ	-2.8188	5.3015	4.0943	-3.172	-3.5715	-1.2694	-9.6457	-1.1993	-0.5009	-5.9694	-4.9448	-9.9252	-5.4307	-13.7851	-8.5853	-7.6037
000546.SZ	-3.2616	2.5383	3.425	3.5899	-3.3927	-2.7958	10.9988	14.6063	12.5877	9.7252	10.9172	9.2407	0.2979	-10.6459	-16.7162	-7.6017
600518.SH	13.7791	14.87	13.8213	14.5798	16.392	15.7484	15.4341	13.8415	13.174	3.5195	-20.9239	-86.689052	-2.5139	-17.8805	-10.7592	-7.501
000723.SZ	-0.8892	1.6746	4.1221	-6.4788	8.2271	1.9827	-6.0145	10.4111	15.1762	23.1346	12.5997	10.1567	25.6896	16.7065	1.6988	-7.4267
002240.SZ	-3.4758	0.0703	-0.0522	-8.2969	-3.0499	0.4355	-13.2634	-7.0333	0.5248	4.3386	-2.8401	-7.9006	20.7281	55.489196	0.9843	-7.1829
600110.SH	0.0388	1.4648	-5.1159	-4.0935	-7.5235	-18.6468	-66.3328	0.1887	7.9497	2.7922	-6.4636	-1.8607	10.3447	6.5614	-2.1678	-7.0427
002167.SZ	7.1695	6.3965	8.3342	0.311	-7.893	-3.5491	-21.3971	1.6589	-4.7597	-4.6428	-22.0874	-17.0008	9.4616	6.7983	-5.6501	-6.9345
600370.SH	3.0903	5.3137	2.7438	2.4202	1.9732	0.8165	1.2538	3.4268	3.4096	3.9023	3.9358	7.7884	10.4155	12.1964	-4.052	-6.8503
000868.SZ	2.7333	8.7418	7.9228	3.2144	-10.1425	-2.2235	0.5153	-0.5704	-24.5217	-125.6325	-23.7628	-86.689052	-67.19052	-95.607584	-51.6522	-6.4309
300024.SZ	9.4239	8.1915	9.5459	10.2312	14.7437	14.5517	6.566	5.0859	5.0985	5.9427	2.1037	-10.0979	-17.1848	-14.5903	-4.4609	-6.419
600847.SH	-7.0333	-11.7133	2.5958	7.2757	-3.2869	0.8913	-3.1914	-6.6769	-0.7806	-7.9016	-0.1329	-0.3029	-1.8886	-5.2149	-4.0017	-6.4039
002099.SZ	5.4771	14.2111	14.6223	1.1048	-12.4705	2.5711	14.948	9.9583	6.0811	11.4871	13.517	5.1215	1.059	1.3781	-5.8161	-6.3333
600775.SH	-1.4381	-0.7672	6.7996	3.6339	1.9988	3.1509	3.3878	1.2303	2.1667	3.3249	0.7358	0.5248	0.3379	0.3144	-7.496	-6.3037
002317.SZ	12.9721	9.242	10.134	11.1512	10.9942	12.3845	14.7811	13.4636	9.2932	10.9638	7.3936	-16.5648	8.5598	8.3701	7.5636	-6.2945
600448.SH	-28.926	1.6376	-2.9233	9.4455	1.5312	2.5682	1.1426	0.8145	-0.9589	0.6932	0.3992	-0.2219	-4.5606	-7.619	-0.454	-6.2829
600100.SH	3.4826	2.5094	1.462	2.0709	1.645	5.5217	3.7411	-0.6846	-0.1584	-22.6057	-8.4608	-2.931	-13.6137	-6.8347	-7.0749	-6.2033
600543.SH	3.6549	4.1391	4.1218	4.176	-8.2466	1.771	1.3271	1.8628	2.1199	1.9029	1.6367	-0.3358	-8.1864	-11.1187	-4.3994	-6.0382
300006.SZ	11.3533	7.6129	9.3338	7.1007	4.6443	0.7586	1.0454	-0.8087	2.8244	2.5295	-11.5304	-27.1387	-8.2948	-5.3884	-2.8505	-6.0097
600189.SH	0.7682	4.0093	-1.2127	-8.8647	1.5407	-1.8762	-14.3745	-17.2664	-8.1897	-3.159	-71.5199	0.6293	0.4059	-2.9443	-35.7753	-5.9844
600468.SH	2.2395	0.9799	1.5535	2.2756	3.5653	2.8178	1.4836	0.8317	2.4801	1.3102	2.3787	5.6179	5.1859	5.9851	5.4364	-5.9454
002042.SZ	19.9861	16.074	13.9736	-2.5461	4.2714	0.8631	5.7043	6.7048	7.4909	4.5505	0.7768	-12.6568	5.5747	-5.618	-4.0155	-5.917
600567.SH	2.1159	3.8594	-0.4637	-1.7153	2.3791	0.7097	2.3591	3.8772	21.3433	22.7335	9.1234	9.5342	7.4741	-15.9888	-2.1818	-5.8471
601003.SH	5.6769	12.0928	6.6527	1.0079	3.3374	2.3541	-21.5206	4.4746	43.9632	48.000424	21.0683	14.7383	11.699	-21.5062	-11.9631	-5.5503
600698.SH	-31.1365	-42.98928	-61.4424	0.2306	7.0024	0.3204	-8.0742	0.344	-15.1169	-18.9749	-0.489	-0.9812	-0.4148	-4.6243	-1.6205	-5.502
600252.SH	19.2384	43.772084	17.8228	16.6968	18.4346	17.8948	3.8545	9.8424	11.0614	8.921	9.9485	6.7427	1.1417	0.0821	0.3474	-5.2534
000510.SZ	-1.307	1.3469	-12.1583	-17.0794	-19.6752	-22.7166	-19.659	6.5424	9.5535	10.7741	5.2299	6.2617	26.912	0.4829	-12.9436	-5.1006
000619.SZ	12.2009	7.0745	2.8178	7.9802	5.3726	3.6683	2.4249	1.4415	-2.1982	-2.63	-1.631	0.1553	-4.3782	-5.3868	-2.0075	-5.0559
600152.SH	-2.1988	4.9833	6.2946	-20.309	-24.5665	-36.9071	-16.6286	-16.2951	-8.8706	-11.6102	-5.5076	-4.5588	-9.4553	-6.953	-8.4425	-5.0002
600686.SH	9.5188	13.238	11.1197	6.463	5.9735	7.2802	13.3993	-19.2592	7.8974	0.3128	-2.1758	-3.6218	-17.1456	-15.6415	-10.6097	-4.9537
002092.SZ	2.6494	5.7418	6.6437	2.6609	0.7761	3.0046	-1.5163	13.1872	13.5465	12.8115	1.6278	0.1267	12.0159	2.9255	-12.0319	-4.767
002297.SZ	4.0387	4.4265	6.1802	2.5714	-5.7618	-2.0539	-13.3642	-4.6509	-4.5384	-4.7027	-13.4719	-3.586	-0.6411	0.0484	0.0579	-4.5416
600439.SH	9.2951	10.4015	11.5693	6.5527	7.1253	6.7446	6.0631	7.1994	8.5159	8.3284	7.1661	0.65	2.1036	1.1473	0.2755	-4.5067
600126.SH	3.2685	9.5712	7.7581	-11.5604	-0.089	-2.8127	-40.1983	6.8239	11.0138	10.7602	4.6734	5.8125	7.6047	2.0768	-0.0656	-4.2136
600815.SH	4.9803	21.3857	13.0011	-5.1699	-14.7	-10.6731	-28.7891	-156.876748	-74.9093	-182.476064	-124.852672	-7.2184	-15.4386	-19.6338	-14.5858	-4.1586
600545.SH	12.5116	11.0136	7.8217	1.43	0.2193	3.8292	0.7152	-12.5037	32.1447	22.372	13.5339	-11.0662	-21.5293	-23.2958	0.6643	-4.1068
002037.SZ	15.5106	18.5296	27.9645	16.0898	12.2396	11.4148	3.2447	3.0135	3.1282	2.4338	2.9401	1.3602	-3.3203	-26.9346	-29.3997	-4.0591
000815.SZ	0.6628	-6.4108	-26.871	-7.6851	-50.6333	-78.299284	-5.91	-9.2066	0.0853	0.7807	1.7402	1.0026	-1.7361	-12.356	-1.913	-4.0336
600135.SH	-0.5876	-1.6218	-6.699	1.0738	1.059	1.9311	2.739	2.2576	2.9767	0.1788	0.6075	-0.1957	0.5645	-0.4473	-3.6885	-3.9249
000401.SZ	15.7807	18.5778	15.6734	1.0823	2.3035	-1.3493	-25.2069	-6.5289	0.8095	9.6913	17.465	16.7747	9.7684	3.5832	-5.5729	-3.9078
600776.SH	2.516	2.1217	4.6177	4.7011	3.8604	3.1458	3.922	1.4585	2.7498	1.9924	2.7236	0.8277	0.8428	1.3783	0.0635	-3.8305
000825.SZ	4.1979	6.336	7.8208	4.407	2.3644	1.5059	-16.4901	4.993	19.0177	17.1379	6.5756	5.1022	18.5036	0.2498	-5.081	-3.7501
600326.SH	7.6913	6.0923	3.8427	-3.9838	0.4238	5.8239	8.8997	10.4556	13.6335	14.9504	11.7237	10.5036	0.6176	-13.5658	-10.7579	-3.7038
002110.SZ	2.4916	5.1971	9.2707	-7.8679	1.5173	1.2406	-43.5565	21.6189	44.956704	36.4837	19.8346	13.2255	18.5939	0.9128	-0.9207	-3.6946
600227.SH	7.4879	3.103	2.7184	-2.683	-3.4882	-20.3743	-7.207	-12.3378	-0.8324	4.6803	-43.5518	1.0903	-1.8049	-12.9055	-11.4942	-3.6321
002227.SZ	3.6723	4.5237	0.7097	2.5106	7.5265	11.1081	0.8202	0.7215	1.6744	0.5682	0.3698	-0.6368	-3.9819	-4.4469	-4.9902	-3.5765
002004.SZ	11.9673	13.0797	7.2412	9.3567	9.184	8.9541	8.4857	5.8165	4.1286	5.2403	5.4658	5.9985	6.1818	4.0258	2.3951	-3.4754
600884.SH	1.5331	2.7974	2.8345	2.6281	4.5006	3.4533	4.6375	3.9631	4.751	2.8678	1.4293	-1.3519	12.0328	11.0948	0.9574	-3.4729
002302.SZ	12.0359	10.6715	10.5869	8.7851	16.6858	9.1285	8.7229	6.3589	1.5866	4.657	8.8608	9.8241	8.8476	5.122	5.8671	-3.4455
000586.SZ	-5.7846	1.7801	6.8435	-1.2033	-2.7888	0.6912	-3.4372	-1.923	-2.2097	-3.8942	0.5731	6.1653	8.074	3.8372	4.2447	-3.4239
600151.SH	0.5602	-2.9652	-10.6393	-29.4961	1.5511	-0.0865	3.958	-0.9861	-8.6325	-8.9764	-14.1986	-5.6622	-1.0002	-4.878	-10.7622	-3.4236
000519.SZ	-3.0063	-2.1559	-2.7268	-2.2664	10.053	10.2309	4.6869	1.4997	1.7468	4.2301	3.073	2.8778	5.3698	8.2539	7.6009	-3.3456
600768.SH	-0.6582	-3.0013	-7.8456	-14.8535	-33.345	-51.2778	-70.6993	-47.9648	-39.2851	-27.4949	-10.5375	-4.3731	-1.6679	-1.8567	-1.7975	-3.3402
000955.SZ	-9.931	-12.6706	-15.1131	-4.2172	-8.2467	-7.9435	-13.8037	-10.7359	-9.5435	-16.5908	-6.2388	25.8338	-0.3775	-17.6354	-6.4329	-3.2924
000592.SZ	6.8739	5.0418	-1.7812	0.5752	3.8511	4.8714	1.1399	-0.1707	-0.6057	-0.9123	-0.3214	-7.0874	-13.7402	-5.6416	-12.1319	-3.2252
600782.SH	2.0653	3.8952	1.6288	-13.1705	0.8083	4.536	-4.3918	4.8704	27.7542	36.0003	14.7789	10.848	16.2061	3.3931	-1.121	-3.1018
600336.SH	10.2915	9.5852	2.3599	10.1385	7.2698	6.1879	0.8892	0.5322	0.0433	1.9493	3.8262	4.1922	6.9768	5.2746	0.6873	-3.0721
000831.SZ	-109.8271	-42.98928	8.3592	-34.865	8.846	-2.5335	-18.2369	-4.8498	0.9199	4.8952	3.9473	6.3432	7.4786	14.6012	6.2675	-3.0468
600679.SH	-1.2848	-2.9168	-3.068	-2.7421	-3.3641	-9.9377	-2.4986	3.1894	3.9981	-0.6453	0.7681	1.6318	4.056	-13.5973	1.415	-3.0302
002246.SZ	2.7661	3.2654	5.1621	7.3365	1.4881	3.7608	3.5285	6.2872	2.9956	3.7335	4.0678	2.4522	2.4779	2.1558	1.433	-2.86
000859.SZ	-7.8578	4.2167	1.6467	-2.3173	-6.2424	-3.7795	-4.8657	-3.0884	-3.9366	-2.1179	1.3108	4.4632	8.5427	5.3499	-1.5773	-2.7923
000782.SZ	2.638	14.6847	11.7471	1.566	0.1835	-19.9558	2.1153	-7.6444	2.4646	2.6191	-6.0432	-1.4956	4.4966	-3.5365	-6.8898	-2.7819
002196.SZ	0.7692	7.6205	12.9855	5.0004	0.1622	0.1311	3.128	3.9711	3.0559	-23.6624	-0.3009	-38.6551	-10.1229	-18.3728	-0.0637	-2.7495
000816.SZ	2.8646	2.0293	2.8869	3.0217	4.2617	-0.6643	-5.7883	-4.3132	-8.246	-5.8555	-33.8169	2.0065	0.3204	-1.8753	-4.5079	-2.7364
000877.SZ	28.1534	19.6734	27.1878	4.9401	2.6123	0.3483	-9.6035	-1.7008	3.8915	14.0938	15.9726	14.0231	11.4304	3.4291	0.705	-2.6986
002105.SZ	8.9373	7.6419	2.5447	5.0908	-2.5224	0.7488	-1.517	4.336	7.794	0.1461	10.5049	22.1814	32.7369	18.2339	0.2225	-2.6527
600490.SH	-81.3572	-13.4181	-2.3242	19.1025	6.4644	4.0974	1.4085	1.3612	4.6028	1.9766	0.555	7.8779	1.204	-9.112	-1.8535	-2.6099
600992.SH	3.5335	3.1417	2.7368	1.5549	1.4395	1.275	1.2986	1.2477	0.5328	0.9262	1.2796	1.2536	1.4842	0.9347	1.7515	-2.6093
600178.SH	11.5421	5.738	-0.5971	-3.2336	-28.2121	-2.3479	-5.8726	3.8568	1.4376	-4.1431	-0.8745	0.9814	2.154	0.1479	-3.0437	-2.5601
002097.SZ	6.8766	13.2293	8.243	-2.1816	-1.5873	-3.0499	-6.6096	0.167	2.5222	8.9589	8.8003	8.0334	3.922	-23.6859	-2.7691	-2.5563
600963.SH	2.9498	3.0788	1.8216	-5.7888	-3.1528	-5.506	-8.7367	-2.466	4.1598	3.6414	3.0738	4.482	2.4265	6.1033	0.1031	-2.4433
002190.SZ	8.019	8.87	5.9249	2.1351	0.4707	0.6564	4.7707	6.8593	-7.3117	-14.229	1.4371	1.1048	0.7861	0.8921	-0.0156	-2.3307
600774.SH	-3.3862	1.1299	2.2212	4.1815	3.0702	-1.3982	1.8056	-0.177	2.1699	0.8401	3.2702	-4.7387	4.7833	2.5872	2.2566	-2.2838
000800.SZ	22.9532	22.5787	2.6515	-9.891	12.0323	1.6221	0.4213	-13.7615	2.4461	2.8402	-3.709	9.9163	14.0987	-6.8622	-0.3457	-2.2452
002217.SZ	9.0386	9.3135	11.1781	-2.8788	-8.3529	8.6701	3.0939	10.5972	9.6612	9.1775	5.4061	-31.7054	-10.2054	-48.7118	-1.3181	-1.9498
600818.SH	-10.1999	-5.4319	-1.5967	-9.2847	-5.5489	-6.5387	-7.2661	-4.1634	-5.6409	-5.3082	-9.7501	1.3127	-1.9412	2.1082	3.2015	-1.9327
600104.SH	16.4101	24.1469	19.7664	18.2262	17.517	17.5452	16.4251	16.5258	15.7772	14.1	8.9165	6.9611	6.9585	3.2519	3.5522	-1.8842
600493.SH	1.2016	8.8417	-4.2573	-8.6853	-1.7384	-1.0225	1.159	8.7438	3.2595	3.7213	2.8401	2.6786	6.4708	2.5765	0.115	-1.8705
000698.SZ	1.9755	6.7916	3.7023	-7.4178	-5.875	-7.5351	-5.7963	1.0207	1.8252	-1.149	-24.3387	7.9277	2.4154	-61.8511	-23.6241	-1.7805
000790.SZ	2.2485	2.8878	3.6407	5.1068	8.1215	1.6684	-7.9855	5.8117	1.6172	3.3761	7.0708	5.2248	7.4471	3.8648	3.479	-1.5117
600148.SH	-13.8693	7.8025	14.1861	0.7718	7.3697	9.5988	-0.3585	3.3345	3.5846	7.9174	4.5898	11.4332	6.6333	-4.2588	-0.9022	-1.5044
600166.SH	27.8467	24.7832	9.9236	-6.8569	1.4833	-3.6711	-3.9757	-2.0132	-4.3826	-24.5149	-10.613	-6.4915	-44.014	-2.5627	3.2436	-1.4918
600703.SH	12.9012	7.574	8.7784	9.3867	11.6717	12.2957	10.4256	10.4335	14.2634	10.9612	3.2105	1.1413	1.733	-0.9066	-2.8547	-1.3596
600293.SH	2.9594	6.6147	-8.3602	-2.5735	-1.5217	1.0306	-15.4146	8.5635	10.977	5.7723	0.0938	-71.0857	19.0782	-16.3259	2.4659	-1.3029
600810.SH	0.5178	1.7316	0.7114	-13.7464	0.6356	1.7083	2.3886	3.0724	1.9899	22.6556	11.0799	3.0374	33.3825	5.3302	0.8094	-1.2324
601727.SH	7.7395	7.3362	9.353	7.3517	5.6219	6.4798	3.127	3.3628	3.3724	3.3697	1.6518	1.6059	-19.0942	-8.3361	-2.2732	-1.1623
000925.SZ	0.0003	7.5506	2.2435	0.9494	-16.7745	-0.6598	2.6438	-10.9713	2.7376	0.7337	2.9794	1.607	7.616	0.9116	1.2392	-1.1336
600288.SH	2.9448	6.6902	5.0283	4.9818	0.7827	1.5623	1.0483	1.5794	1.5766	2.3227	3.8448	2.6057	2.7407	1.6687	-0.5454	-1.1108
002068.SZ	15.0835	8.386	13.1199	8.2735	1.0734	6.5185	0.4037	4.259	18.1724	12.5309	-8.4103	3.2004	13.8771	-0.1461	-8.3884	-0.9771
000837.SZ	9.8687	10.396	12.1598	-1.2659	-6.6654	-2.1382	-9.8902	-4.6829	-3.6436	-12.6096	-23.5886	1.9257	4.4739	1.8546	-0.8386	-0.9441
600596.SH	7.2683	1.3481	-4.1894	0.4382	9.7297	1.4078	-7.9738	-2.506	4.603	24.388	5.3145	6.5693	34.61	29.0575	0.3697	-0.933
002114.SZ	3.2474	-3.661	-83.326784	4.7892	-13.2474	3.1611	1.6414	6.5522	2.9331	-13.7625	0.6418	-7.8191	3.4924	-15.0701	-18.2743	-0.8917
600075.SH	-0.4992	6.2495	4.2916	-5.0869	-14.4027	-5.9888	1.4297	11.5085	12.9421	8.8618	0.8815	13.2571	17.1578	7.8854	-6.848	-0.8311
000930.SZ	12.1122	7.6061	13.8358	5.4445	0.7257	0.2747	-39.6565	4.4419	0.4687	6.0911	4.253	5.1553	9.6768	7.2808	-5.7896	-0.731
000822.SZ	-19.8496	1.6691	10.6501	-16.1107	-43.1771	2.8084	4.7788	6.2021	28.5941	16.5961	3.0931	-8.3524	18.207	23.3878	21.0377	-0.7277
600619.SH	0.8993	7.7503	9.8039	6.1882	2.8325	2.8651	0.7351	2.4038	5.7843	7.0024	5.5213	1.4837	0.3961	-1.7834	-1.6701	-0.7053
600495.SH	2.1213	2.3702	5.6828	7.0842	2.2856	0.6291	2.0812	-0.836	-0.31	-0.4852	0.7613	-0.3513	-0.8136	-1.1767	-0.37	-0.6653
000778.SZ	11.6591	12.1131	11.7072	7.3848	0.0486	-1.7673	-1.8481	-0.6488	3.0811	12.0477	6.2461	7.3683	7.9634	5.6353	3.3188	-0.5923
600202.SH	13.4672	9.3074	-19.9088	0.4258	-10.7673	1.4768	-6.217	-25.2265	-15.9694	2.1112	4.7894	3.9196	-7.251	2.7328	3.5615	-0.5553
600860.SH	-22.8207	-22.6183	-4.11	-25.7661	-11.016	-18.2017	-26.496	-25.8048	-10.5369	-20.7973	-33.668	-24.6071	-5.0563	-0.5554	-6.068	-0.5169
000813.SZ	-10.8214	0.0856	-5.1518	-8.3474	-4.6215	0.1657	-0.504	27.4696	19.0112	18.8062	4.6846	3.4216	-1.7804	-1.5228	-1.268	-0.4559
000789.SZ	4.6636	13.8005	35.1289	10.8891	22.8534	23.5918	9.196	10.1299	16.5643	34.0913	29.8487	24.276	21.5725	4.9637	2.6119	-0.4384
600651.SH	6.9288	7.5474	7.5605	8.2149	3.0781	2.43	11.8483	9.019	-5.1704	-182.476064	-7.3227	-77.4983	-17.3924	-7.4516	-0.1677	-0.4247
600127.SH	-1.8123	-5.3602	-22.8239	-9.7982	-11.0213	-7.4019	-15.3463	-1.8044	-0.1939	-10.574	-6.8226	1.0028	-4.8431	-9.3718	2.5904	-0.3763
000912.SZ	3.1546	-7.3496	0.8515	-0.4244	-15.7954	-70.5681	-37.5361	-150.9667	-7.5216	20.6901	5.2746	5.6882	7.1332	5.3911	0.8194	-0.3018
000970.SZ	5.0174	14.9056	42.5309	22.7797	9.5597	7.3053	6.7194	7.3655	6.2395	5.4682	3.7001	2.3936	7.8281	13.6858	3.3645	-0.265
300011.SZ	15.9475	10.3214	9.4923	1.1676	7.6451	12.8818	11.4803	2.0108	0.2636	-26.8517	1.8771	-29.2395	-0.2656	-14.8789	-1.4218	-0.2098
600867.SH	3.4657	3.2669	1.2338	2.3327	9.2375	13.7308	20.0887	19.475	19.7205	17.6029	16.645	18.0966	18.774	13.1778	16.9753	-0.1353
600191.SH	-3.175	-3.0238	-12.7072	-4.4485	-1.9118	0.6317	7.1375	0.4918	-0.7913	-6.3588	1.4297	-7.5121	0.5166	-10.7457	0.9488	-0.1189
600308.SH	3.9863	0.2968	-0.2191	-1.3993	-1.4058	-2.5585	-2.7436	1.6225	9.5201	9.2234	7.0521	7.764	8.5429	4.344	-0.5234	-0.1069
600477.SH	14.6701	10.236	5.8347	-13.7685	4.7064	4.3304	7.9075	22.4075	29.9565	17.698	9.647	9.6231	5.1329	4.0574	4.8744	-0.0935
300026.SZ	15.1654	10.4784	11.5231	19.7705	21.4686	20.869	13.199	11.0535	6.5561	2.6847	5.8626	7.245	9.0627	7.1057	4.4182	-0.0877
600010.SH	-12.5753	1.6212	3.6544	2.2029	0.9012	1.5114	-14.4104	-0.992	3.9291	6.3926	1.2556	0.874	5.2949	-1.5561	0.8318	-0.0813
600616.SH	14.7767	12.8031	11.355	8.3307	8.8936	3.6351	3.8001	3.3079	2.779	-3.7973	1.1808	-1.2544	-0.9619	-0.1276	-2.7149	-0.0712
000901.SZ	1.3459	11.4777	6.6728	2.5411	3.4273	1.952	2.5886	3.0408	4.3428	3.6483	3.458	-17.1067	0.3032	0.3772	-0.6847	-0.0474
600552.SH	8.4831	7.1095	6.1286	27.7314	10.7692	6.2699	2.9642	0.8653	-0.9777	-3.407	0.8347	0.2113	2.3717	0.0668	-1.2854	-0.0058
002254.SZ	6.8687	15.6345	8.1281	1.7402	4.462	7.9416	4.2058	2.5865	3.0188	5.9789	7.1687	6.7795	22.9292	7.9056	4.1599	0.0433
600118.SH	12.4666	11.7371	11.0067	10.2355	7.7978	7.789	7.8913	7.6489	6.8634	6.733	5.4846	5.6219	3.4134	3.1571	2.285	0.0755
002218.SZ	4.4944	12.1055	-13.6201	-1.6162	0.1415	-2.2787	0.6813	4.0908	5.1251	2.2949	1.7158	3.2188	3.8614	1.8287	0.3735	0.0807
000703.SZ	-10.2652	-2.0256	43.516436	3.5685	6.8687	-5.1509	-7.5918	6.0503	14.4138	10.3258	13.277	10.4914	11.0555	-4.255	0.212	0.0812
600330.SH	-20.7358	5.9865	-2.4114	-16.6054	-4.305	-4.9466	0.5498	1.3072	3.2336	5.9526	1.4658	3.4107	5.983	5.7203	2.5132	0.1453
000799.SZ	2.3662	3.4886	16.1988	28.306	0.3292	-6.6461	4.6739	5.6645	7.835	9.3268	12.4669	16.6316	27.7693	27.4199	12.7708	0.1626
002185.SZ	8.3931	10.8751	3.8863	4.7292	11.4167	11.8979	5.9868	7.1371	8.2577	5.5733	2.2523	6.5354	9.3448	1.7126	-1.9479	0.2056
002067.SZ	1.4958	5.7146	5.0323	0.6989	0.1672	0.3245	0.3023	4.527	15.7852	7.5788	4.4392	5.3117	8.6236	1.7875	0.4947	0.2068
600478.SH	-0.2254	0.8807	-2.1937	-7.2952	-4.8361	-9.8294	-8.1873	-16.1378	-6.0453	-6.9363	-15.8157	-6.4662	0.6285	4.2505	-3.1822	0.2187
000576.SZ	-28.7901	-23.8528	-46.3478	-16.9727	-0.9858	-2.5258	-7.1576	-10.7072	-24.6831	-6.6865	4.5159	5.251	0.694	5.87	-15.0189	0.2614
600084.SH	-165.4802	-20.815	-21.7747	-9.1738	-10.0557	-6.4158	-9.9742	-5.4392	-4.8931	-7.946	0.3865	-2.863	-1.9681	-51.018	-1.1555	0.2664
600516.SH	0.9657	12.7219	22.4267	11.1149	5.0442	4.0557	-1.3211	0.3194	44.956704	48.000424	13.0344	2.5104	5.1013	4.7799	2.179	0.2794
000505.SZ	-13.8355	-2.5701	-18.8619	-51.0909	-77.88896	-78.299284	-5.91	-2.015	5.8916	5.8267	4.4665	6.412	6.9467	4.1589	2.6546	0.3516
002075.SZ	-3.46	37.1296	11.5703	-0.5649	0.656	1.0157	-2.8785	8.3326	21.9469	26.441	8.3858	10.6127	16.74	5.0367	0.0663	0.3618
600217.SH	-3.46	43.772084	-83.326784	-13.0115	-77.88896	0.954	26.58248	14.5486	15.6658	17.5714	24.4098	19.8515	12.3715	2.2183	2.1947	0.3691
002132.SZ	11.9154	5.7157	3.4492	0.5476	1.3736	3.1826	2.4571	4.5161	-0.1579	-5.8252	0.6044	3.3703	3.7581	3.914	0.1736	0.3744
600249.SH	-3.0426	-3.1636	-4.7456	-4.2121	-5.8214	-8.9491	-7.8964	-5.2994	-8.0035	-4.0858	-6.1837	0.043	0.0798	-0.1325	0.675	0.4157
000959.SZ	3.2139	4.4842	-0.9574	-4.917	-3.4693	-0.965	-4.9417	1.5763	8.7003	9.1592	4.7242	6.1243	19.8178	2.3448	1.0833	0.4431
000709.SZ	2.7646	4.7984	3.0093	0.1907	-0.1442	1.3725	1.1405	3.4653	4.0628	6.9782	4.4767	2.8286	4.0088	1.5712	1.26	0.4448
002263.SZ	5.847	7.0508	0.5751	-3.3512	-3.0307	-4.1754	-4.4343	-6.8752	-27.2807	-4.9638	2.1584	7.4241	9.3542	2.2378	0.5663	0.451
600081.SH	8.9387	37.9253	20.5154	13.4662	21.6258	14.762	13.6076	10.1426	11.168	11.2855	10.4939	12.2199	8.2517	2.6679	2.6789	0.4521
002271.SZ	14.5847	13.2607	7.5415	14.0986	23.3675	21.6214	16.7176	21.1587	19.5224	18.1049	21.2911	25.3866	18.9076	6.7936	6.6714	0.4638
600316.SH	7.1178	1.8814	0.7493	1.3631	0.8945	0.5731	-0.3637	-0.9297	-1.6782	-1.9239	0.1466	0.6325	0.8227	0.3472	0.1864	0.4939
002082.SZ	15.7358	17.2479	15.8058	7.726	9.4486	8.3543	4.45	4.6083	4.5891	5.3919	9.7262	12.2941	5.2105	4.241	1.2433	0.5205
000751.SZ	1.8631	-42.98928	-83.326784	0.5188	2.1054	2.3497	4.313	7.3014	8.0232	0.8425	6.8063	8.2029	5.3611	0.9653	2.2307	0.5236
600169.SH	19.1908	15.6899	6.4615	-6.6412	-0.2674	-0.9431	-1.1495	-40.8255	-0.4299	-0.1026	-23.8837	-10.911	-1.4441	1.976	-0.3621	0.5346
000100.SZ	4.598	-2.9957	3.6796	2.27	7.0151	11.2679	7.924	0.0568	4.5348	5.2701	0.7759	9.135	24.4672	-5.7585	1.9712	0.5625
002177.SZ	13.1357	8.5763	13.8888	9.2463	9.1204	7.3005	4.6134	1.6094	-2.4026	-2.7291	-1.5305	1.3011	-1.3788	1.3821	0.5199	0.5795
600429.SH	-8.0057	-7.7341	-2.5482	-2.0267	-14.2559	-16.7813	-0.1587	-1.5085	-0.2446	2.5397	1.0013	-0.377	4.3851	0.5892	0.0362	0.591
000420.SZ	-6.1169	-10.5173	-46.0798	-32.4341	-77.88896	-32.7502	-2.6009	1.5704	2.8446	4.5719	3.0373	-7.7384	-4.5046	-0.8654	0.343	0.6025
600586.SH	4.7725	12.7106	3.8346	-11.0865	1.6905	-5.1688	-1.7105	1.2283	6.6534	2.7484	4.1771	6.1156	24.3847	6.917	8.9301	0.6062
002077.SZ	-24.5183	1.9864	-2.0149	-3.8259	-7.5912	-8.0361	-6.6715	0.488	-0.0816	-16.5382	-22.4662	0.4925	0.7488	1.0963	0.3197	0.6269
600230.SH	5.9523	8.161	5.6584	21.0045	7.7999	-11.681	-42.688	26.9584	44.956704	31.3679	1.0828	-1.2186	5.5341	10.828	4.7506	0.6463
600470.SH	4.7039	4.5709	5.8331	2.1212	-0.8185	-11.3733	5.185	-6.7735	2.555	-31.1672	-31.2704	9.2537	11.4442	7.1583	0.4827	0.6704
002144.SZ	2.9906	3.8604	5.9082	8.4932	5.4392	3.7664	0.9984	4.9905	5.0253	4.9228	3.9569	0.1369	0.6902	3.6011	3.7022	0.6938
000565.SZ	2.93	-21.9131	-32.9713	-1.3762	5.1998	4.8431	3.041	5.7876	5.2846	3.4544	2.3713	2.9008	5.2841	3.7536	-2.4683	0.6988
601989.SH	11.2311	7.1501	14.1515	6.849	5.7996	3.7619	-5.6789	-0.7144	-1.3088	-0.3185	-1.2278	-2.192	-1.7995	-3.014	-1.2738	0.7337
002137.SZ	0.912	5.6831	6.9024	2.8857	-36.9998	1.353	1.6038	1.3313	3.0268	-28.1679	-1.5675	-0.2225	-8.9432	2.3684	1.478	0.7503
002224.SZ	11.1295	14.2056	8.5019	11.2275	17.8172	17.1836	18.4677	13.6664	8.6195	5.5615	4.8	5.9149	5.7012	3.0076	1.6899	0.8074
000935.SZ	27.6879	3.6923	8.125	-1.2017	0.4995	1.2526	-4.8411	1.2512	5.9771	20.9906	17.6288	13.2576	17.7647	9.8491	13.4702	0.8116
600879.SH	6.498	5.2168	3.7428	4.7752	5.1098	4.275	4.4605	5.4162	4.7868	3.4608	3.4473	3.2339	3.7748	3.7497	2.299	0.8178
002235.SZ	8.3678	-5.2443	-0.6861	0.1437	0.8596	-21.1767	0.8633	0.3428	-17.908	0.616	-11.8613	-41.6503	0.5957	-10.9811	-14.6711	0.8275
300016.SZ	11.2014	9.1001	8.2231	11.9154	11.7026	14.2754	3.936	9.352	10.3807	11.8659	12.5399	9.5055	5.1979	-1.466	-4.0588	0.8495
600080.SH	-7.5098	-4.0657	0.0754	4.2042	4.0105	2.8032	1.8526	2.3163	3.0807	2.6232	0.7679	1.5087	2.123	0.2283	0.1809	0.8612
000012.SZ	17.8889	23.6939	16.0587	1.6915	8.1534	4.3861	2.618	10.0545	9.164	4.1861	4.0259	5.4796	13.3028	14.9843	11.4166	0.8757
600201.SH	7.8209	13.1854	15.4796	12.0715	16.0247	27.5853	25.7812	21.8642	21.0329	15.4209	4.4451	8.146	7.2291	3.7924	4.8751	0.9266
002023.SZ	9.7745	7.4109	5.6092	7.0392	9.1292	9.4063	0.997	0.7626	-1.2475	-0.6364	0.3247	0.8551	-3.6241	0.9196	0.2424	0.9697
002012.SZ	14.3316	23.6495	14.7116	7.3056	1.105	2.8573	1.021	0.1558	0.7696	0.9786	1.6487	6.0779	6.2763	0.4718	-0.4515	0.9898
002074.SZ	6.3024	2.8612	5.9688	5.3519	5.7765	5.1316	26.58248	27.456	8.7043	2.2832	-3.9567	-2.3805	-2.3041	-2.4364	0.4786	1.029
002191.SZ	17.1728	15.2729	18.7624	19.2763	17.5639	17.6688	17.9502	10.1712	10.0048	10.697	12.7982	10.8596	10.7655	4.0625	2.4867	1.0379
600882.SH	-5.1861	-21.2475	-83.326784	35.254	15.8108	8.6715	-23.0482	-1.3409	0.0954	-1.1334	-0.9815	3.24	4.0684	1.4942	0.1639	1.0771
600129.SH	1.3625	-5.8195	-12.0781	-24.025	-18.5767	-28.6617	-52.799	-38.4697	5.1247	-3.6988	-4.8426	-17.3171	-23.3785	12.6624	23.1664	1.0834
000530.SZ	3.9506	4.2311	0.9036	6.959	6.5239	5.4432	5.4662	4.9268	4.9531	1.3501	0.6336	0.1814	-11.1328	-9.1016	0.5446	1.1091
000727.SZ	-15.7224	-8.5885	-10.953	-18.3606	-27.0977	-6.8741	-2.5183	-3.897	-4.2234	-15.2439	-81.6189	-39.8648	8.0854	1.597	11.6573	1.1204
600433.SH	1.5006	3.3042	5.0999	3.323	3.8043	3.6558	1.4148	3.2921	2.1633	3.5166	5.6016	5.7211	0.0176	7.2929	-1.3913	1.1209
600195.SH	18.4886	21.2198	18.2701	12.0878	10.2693	8.6237	9.1684	8.061	8.4651	10.6475	5.5873	9.48	10.8729	7.8332	5.1561	1.1271
002029.SZ	15.438	18.5544	21.9711	17.6278	7.3543	3.7439	3.0833	2.6386	3.2943	3.6809	3.8337	1.5776	3.7559	1.7316	2.9779	1.1303
600103.SH	-11.1998	-0.8838	-2.2122	-24.4945	-11.3286	-18.6692	-12.8168	1.8244	2.1044	3.6582	1.7922	-5.2256	3.7851	4.0237	1.8973	1.1724
000869.SZ	38.505324	39.9893	41.4545	30.6762	16.786	14.5637	13.791	11.941	11.5229	10.43	8.9588	3.8651	4.5592	3.9362	4.333	1.2214
600682.SH	8.3097	6.5807	7.6745	8.8183	9.9667	28.3601	5.4171	16.736	12.7731	-12.8762	11.0788	4.1911	6.0292	3.9405	2.2628	1.2453
000990.SZ	2.4011	0.9743	-2.1001	0.5644	2.5806	-0.5696	-0.2459	0.432	4.13	4.1566	2.7439	2.1123	6.25	0.1228	0.8625	1.2783
600527.SH	12.1971	14.6007	13.8253	13.9609	13.574	1.544	-1.1596	1.5913	3.1057	3.5057	3.2622	9.445	3.8068	3.3287	1.4528	1.3302
600320.SH	4.6153	-4.7501	-2.4771	-8.5514	-7.0276	-0.5434	-1.4463	1.0473	1.8395	0.8036	2.0249	-0.3883	-2.9782	2.751	1.773	1.335
600615.SH	1.972	2.5213	-9.2582	-3.5109	-1.5591	-0.9123	-1.0757	0.8536	-0.2565	-0.576	-1.244	-2.1168	-0.4967	-1.4492	0.1922	1.35
600688.SH	8.8999	16.6669	5.1539	-10.0254	9.7038	-4.6859	17.1951	26.5626	23.7471	17.2877	6.8808	1.6694	6.4161	-9.8782	-5.3478	1.3557
600764.SH	-0.362	-0.4463	1.3006	2.1838	0.7362	0.4921	-23.4527	4.2767	7.0956	5.9736	12.803	13.08	11.4262	6.8134	3.011	1.3818
002094.SZ	4.0424	8.1334	10.136	9.6838	9.214	7.8275	12.838	13.7226	9.0027	3.2951	-8.8851	-16.2595	0.3653	-25.1666	-0.5958	1.3844
300003.SZ	25.6205	21.3575	21.2528	15.823	12.9708	13.6299	12.8073	12.8279	14.2593	16.4125	17.9247	16.2817	17.3792	16.0968	7.2174	1.4204
000919.SZ	10.3399	9.8427	8.8456	6.1421	6.9104	7.5579	7.2964	7.1056	4.7558	4.6532	1.5042	2.9789	2.4946	2.152	2.8403	1.4318
600218.SH	4.2839	7.2385	-0.1165	-0.7826	1.8053	1.8099	2.7731	3.1717	0.8672	-0.7689	2.7034	5.4832	4.0029	1.2609	1.6131	1.4433
002038.SZ	25.9803	22.5344	23.4872	25.5102	23.7482	22.3235	15.6397	11.1522	8.4165	12.6366	8.8251	2.6714	4.4038	2.6517	4.1458	1.4479
002295.SZ	8.894	7.3047	0.9664	-1.7364	-2.6266	-7.1603	0.4156	0.7725	4.9535	3.9574	3.2521	2.6913	3.6262	1.0344	1.1732	1.4615
600435.SH	9.2856	9.4015	-0.2097	-0.4481	0.546	-1.7049	1.5902	1.5152	1.8709	0.7364	1.8639	0.9882	5.4326	5.7802	6.7962	1.4689
000850.SZ	2.5735	4.1796	0.3833	-6.5726	-1.9842	-6.0088	-3.2908	-3.7388	-2.895	-1.5861	-5.4071	2.0968	3.37	1.4927	0.69	1.4718
600877.SH	-7.7631	-35.8873	-63.8456	-52.376184	-77.88896	-78.299284	-136.771124	-2.015	-7.5216	-0.9755	34.515832	21.8083	7.7828	8.671	8.6695	1.483
600416.SH	10.1138	9.2528	4.337	-11.5683	0.2192	-0.4646	0.3961	-0.0604	0.2765	-34.6273	-40.6946	-10.5275	0.4516	3.9357	2.3907	1.4932
002243.SZ	12.6092	15.7413	13.4405	9.151	4.8039	-1.9362	-0.3452	0.9962	2.3843	4.5295	4.1627	7.556	7.1572	2.2397	1.4941	1.4982
002136.SZ	5.7778	12.9537	13.0306	3.1039	-7.8927	-1.0385	-25.7728	8.4888	27.0504	6.9484	3.8932	7.7955	22.197	26.6518	5.541	1.5048
002160.SZ	-0.0424	6.8317	0.0478	-11.5367	-12.12	2.4842	6.8512	4.9083	4.8415	-14.3464	0.4643	-0.0401	2.9739	-11.4653	0.2631	1.5112
000541.SZ	7.8929	9.3887	10.7216	8.3629	8.4611	10.3219	3.7207	7.0149	7.2378	7.7929	6.1685	4.9673	2.4868	4.0378	4.7971	1.5203
600105.SH	8.1238	14.338	1.8036	-3.8198	1.6616	1.0857	5.5424	5.8369	9.9651	4.2934	-1.5208	-24.2871	0.9857	2.2633	0.2431	1.5393
600399.SH	1.5556	1.5229	1.5133	1.1236	1.0647	-14.0706	-17.7892	-25.8624	-7.5216	-14.7785	4.8367	10.7304	12.5831	5.5591	5.7096	1.5406
002194.SZ	17.1954	10.2253	7.4833	1.4644	2.0416	6.8087	3.4678	-8.9312	-31.983	-4.487	14.1105	9.7182	10.0661	10.4476	2.7422	1.558
000570.SZ	6.1531	4.9461	2.0175	2.1092	3.9373	3.1328	3.1264	2.6272	0.8196	-2.0007	0.6934	1.1625	0.1992	-2.3148	-1.4204	1.5664
600740.SH	-45.7447	0.3799	4.8306	0.6271	-1.0314	1.1215	-33.1381	1.4451	4.9528	22.773	4.7127	10.1736	10.7603	19.1214	8.5974	1.5678
600241.SH	0.6817	2.1984	2.227	2.4048	3.003	-22.8952	-13.5488	-11.5448	-1.3804	-14.2207	-27.209	-1.4423	-1.7647	4.5816	5.2975	1.5899
000910.SZ	9.6851	8.6484	4.4166	5.2212	5.4475	6.3017	10.5044	20.7839	20.1917	18.1912	15.0171	11.2287	9.5057	5.4233	4.5221	1.6377
002165.SZ	20.7497	15.9419	7.6049	7.269	3.5553	9.0535	9.4414	4.729	1.4127	1.1214	6.2333	7.7138	0.4452	-3.2466	1.117	1.6564
600366.SH	4.8777	7.3831	29.5516	14.8799	8.2405	3.9695	8.1012	8.8011	6.2982	1.2663	-0.0164	1.563	7.698	6.9503	-3.3482	1.6577
002079.SZ	6.8576	12.7608	6.9128	1.6312	2.8639	2.7994	1.0692	7.0493	5.9536	7.197	4.7196	3.3298	7.7609	8.7108	4.8967	1.7147
002278.SZ	10.2012	6.3713	5.3209	3.4791	4.1134	3.5725	-7.8279	-11.1002	-1.6737	0.8212	1.5496	0.3419	1.9836	-4.2303	1.181	1.7419
600073.SH	-13.783	-4.204	-6.1382	4.7511	6.695	0.9791	5.4659	6.8992	6.2274	6.8322	9.165	8.9244	5.382	9.2935	3.1291	1.7546
000856.SZ	-165.4802	-42.98928	25.8713	9.0399	1.3641	-18.9747	-60.4777	-28.6812	-9.0657	2.3654	-2.6139	-2.3906	1.0378	1.7684	5.5816	1.8403
600597.SH	4.7702	7.5293	8.5727	9.2621	8.5408	13.0162	7.6176	9.7733	11.2684	6.1614	8.4119	7.7528	6.1299	2.1272	6.1818	1.849
600530.SH	-0.2364	2.0878	2.2583	0.0319	1.3534	1.7378	-3.1842	-1.924	1.2543	-43.2881	-6.2965	-0.804	-2.5039	-86.8712	-11.1089	1.8755
600668.SH	1.6126	11.9718	20.5867	10.9827	12.0605	14.8037	8.0874	11.6567	13.3298	18.97	17.9093	12.6173	13.1635	2.1414	1.2614	1.8767
002250.SZ	19.1552	25.2724	21.8992	18.6136	18.7388	18.1744	16.8216	5.0682	4.4763	2.0116	2.8475	1.0563	4.6742	7.6625	-5.2837	1.8796
600626.SH	1.7425	9.7241	9.0169	6.1789	6.8248	5.5725	3.6881	5.3172	3.2868	-0.6481	-12.4143	-29.7061	-10.7772	-5.7577	-11.0758	1.8878
600507.SH	3.4871	15.6723	19.3801	16.1497	17.0265	19.5871	3.658	27.5526	44.956704	48.000424	25.3078	26.2739	28.5894	8.5738	7.6338	1.9045
002108.SZ	26.038	20.8508	14.7877	12.9603	12.9023	11.6567	12.5151	21.6845	18.3296	3.7755	4.5106	8.2595	8.6103	5.6365	4.0584	1.9059
002198.SZ	5.4477	8.9064	7.2603	2.2102	6.003	7.7021	7.1096	5.7678	-24.8326	4.4907	-17.1205	2.9702	0.0413	6.2246	4.1364	1.9133
002301.SZ	10.4504	3.3992	5.3423	6.083	2.1484	2.2479	-2.613	7.4014	6.5729	5.4385	7.3707	5.4234	-17.814	3.0746	2.4429	1.9161
600232.SH	-7.7639	-1.7512	1.961	-0.5932	0.4465	1.9671	2.2834	1.5367	1.3085	1.86	0.2339	-4.2971	2.4977	4.6883	2.9795	1.9353
600623.SH	10.37	5.8403	6.5953	10.4512	10.108	-5.0078	-6.1135	-0.1806	-1.0473	9.6599	1.5477	0.3078	13.1007	4.0431	2.4374	1.9551
600685.SH	16.879	17.9077	9.7182	-0.9347	-5.6161	-12.689	-20.3123	-0.929	-9.982	-17.4514	-10.2345	-2.3035	-0.3434	-0.5103	-0.011	1.9602
600893.SH	5.683	5.3894	6.4857	6.6544	7.3439	6.3909	4.2034	4.7307	2.5367	2.7519	2.8348	2.6926	1.92	2.2098	3.138	1.9958
600212.SH	4.6123	2.9343	1.4821	-5.4485	1.7315	-1.4557	-40.0898	6.2928	2.7444	-26.0172	-87.0713	7.5096	-0.7439	-57.151	1.5851	2.0371
000812.SZ	8.4071	7.8099	8.6816	7.3397	7.8512	4.4645	1.6244	3.8277	2.3869	1.4645	1.7324	1.2053	2.0597	3.0268	2.213	2.0372
000629.SZ	-12.2448	4.8713	-9.2558	3.8456	3.6596	-24.4153	-21.8577	-26.0265	19.7012	48.000424	16.7886	2.2757	11.7767	15.8992	10.0124	2.0549
002080.SZ	13.5941	10.1953	3.5462	3.249	3.5923	5.738	6.3658	3.8557	8.8789	9.6383	9.8356	14.638	18.8483	13.9983	10.9636	2.0689
002021.SZ	-9.194	4.8406	7.2077	1.1936	2.8368	1.7498	-26.5928	-13.7765	-9.6998	-36.6445	-27.7185	-12.2769	3.1016	-1.7469	-20.1864	2.0752
600460.SH	0.9309	18.0348	7.5084	-2.787	1.7902	4.0464	-1.1483	0.9511	3.8697	2.9621	-3.5384	-0.6888	18.1631	9.1591	0.6074	2.077
000931.SZ	5.0869	-3.8596	-5.0057	-4.3275	-31.4774	-8.3933	-7.367	0.4511	0.446	-0.6162	3.7854	0.8897	-7.3305	-3.2733	2.3574	2.0931
000766.SZ	0.3433	1.3675	1.2379	0.8752	0.3717	1.972	0.4419	6.2847	5.7741	4.5023	-56.6749	-17.1867	0.887	0.8719	1.2643	2.0981
600812.SH	-37.1197	13.5741	-38.437	-11.9591	-2.9733	-0.6608	0.0457	-0.9664	0.4134	0.4185	2.1008	-1.0598	-0.8059	-12.8683	-0.8522	2.109
600630.SH	-10.0969	-5.3661	0.9084	1.9544	-5.9937	3.084	2.8501	2.4611	1.7867	-0.7338	-1.15	-18.285	-25.4349	-58.2215	-0.7153	2.1188
000936.SZ	5.8875	11.2684	5.936	2.9264	1.3896	2.7003	3.4008	15.7775	3.5531	6.9075	11.3169	-1.3409	6.9421	3.7597	1.3673	2.1489
002239.SZ	4.9462	1.9509	1.7996	1.8147	0.9487	1.9473	8.761	9.7869	7.0344	0.4393	-3.9083	-5.121	-0.2761	1.3297	0.8793	2.156
600965.SH	0.7851	-0.3725	2.4261	7.9286	8.6261	7.5627	8.4634	9.5017	8.1137	8.2818	6.3696	4.0021	6.8865	5.1823	4.6265	2.1668
600966.SH	7.5368	5.4907	4.2447	0.1255	-7.943	-2.8705	-2.5397	4.0353	19.0621	5.1464	3.3771	14.4731	25.6535	3.2069	1.8298	2.1933
002182.SZ	-2.1319	2.1879	-1.4209	1.1735	2.3222	2.8137	2.593	12.8146	7.3411	12.3662	12.4054	8.3204	13.5299	15.6494	6.5728	2.2147
002225.SZ	15.8374	13.6517	9.062	6.5496	7.3364	7.4362	2.7373	-7.6522	1.9792	9.4872	8.9055	9.6721	2.3435	6.8709	6.2334	2.2244
002175.SZ	0.7453	1.7782	3.0582	2.9984	2.3655	2.9187	5.438	3.0139	-24.6399	-182.476064	-124.852672	0.5054	-2.5139	6.1333	0.1454	2.2303
002111.SZ	11.9695	12.1926	7.0485	6.9153	6.8968	8.6112	9.4489	6.488	3.4732	8.0737	8.9232	11.9971	1.0169	6.2972	3.312	2.2319
600392.SH	-1.5706	-20.562	-57.7889	27.3392	14.8512	16.5399	1.326	-7.5207	10.6386	5.4493	0.9763	1.1159	12.0749	16.7576	2.9534	2.2336
002054.SZ	20.2071	12.3535	5.4486	7.7589	7.5996	4.9704	2.0238	2.5886	1.1414	2.4737	4.6687	4.6309	5.9533	3.2616	1.1483	2.262
600372.SH	0.0717	17.5942	13.6388	10.1565	8.9238	9.1711	4.8861	5.5747	5.6863	2.3679	2.9725	5.933	6.2877	5.9342	6.0645	2.267
600592.SH	6.9309	8.1821	8.856	4.8503	-0.4921	-1.0416	-3.1214	-1.7613	1.8283	2.3318	0.2928	1.9546	2.718	4.3831	4.5107	2.3192
600222.SH	4.4907	3.0764	0.2582	2.4973	4.0149	2.8941	0.316	-0.0614	0.0209	-8.3346	2.1395	1.0108	2.3237	-4.1256	2.1976	2.3686
600449.SH	23.2906	24.0196	10.4404	1.2169	8.3308	6.2437	0.1263	1.1343	6.9863	8.7724	12.4963	15.5134	11.2206	7.6045	3.5523	2.4013
002135.SZ	4.0831	6.7662	6.2463	4.3162	2.6684	2.949	0.7397	1.4258	2.8453	3.9606	5.7922	5.5625	9.0499	3.0066	4.8822	2.4252
000876.SZ	12.4642	14.9595	14.0771	16.1378	15.1077	12.1914	10.7948	11.9077	11.008	9.5788	22.1347	16.607	-21.5863	-3.0323	-17.0617	2.4366
000657.SZ	-5.2183	3.3116	1.3267	-18.0145	-0.9439	-4.1481	-17.1013	-1.7467	2.3326	5.2761	3.6339	3.7433	10.6348	9.2837	5.9876	2.4389
000932.SZ	0.7862	-19.2582	-9.5899	-28.1846	-3.7602	0.3972	-34.0659	-16.4582	44.956704	48.000424	18.1928	20.5961	24.2079	13.0289	9.069	2.4426
000852.SZ	10.3386	11.0691	9.2946	11.1944	8.7062	3.5799	-4.0362	-40.5688	-4.3305	-5.6618	-3.5348	-2.2492	0.2337	1.0231	1.7765	2.5291
000529.SZ	8.0455	6.2301	7.7916	6.1139	7.7556	8.2319	6.553	8.7346	11.8358	11.5428	15.2373	16.0518	13.7242	6.1162	5.2825	2.5549
000819.SZ	11.4145	8.9784	7.2883	11.0958	10.7582	6.1578	7.3461	4.4616	-1.4633	7.3922	7.6205	5.7381	7.2104	8.4671	6.3518	2.5902
000985.SZ	6.9948	5.4306	5.9454	0.0535	2.1014	2.8279	-3.674	6.2077	7.121	-2.9407	7.1959	0.5307	1.6314	2.0006	0.1749	2.6011
002258.SZ	12.2226	8.6439	5.053	9.9982	10.8393	8.3175	10.3097	11.8262	17.9321	21.5675	9.2404	15.9223	23.7653	30.1526	8.0892	2.6359
000045.SZ	4.2079	2.4227	2.0765	-6.7351	-8.9686	-6.6245	-4.2216	-4.5532	0.1326	-2.7419	-1.6145	0.6583	1.4562	1.9113	2.175	2.6407
000055.SZ	3.6018	3.1353	4.8953	0.6777	6.0545	5.7664	2.2761	28.557188	13.0715	0.502	5.6167	7.1371	3.0748	4.8069	4.6479	2.644
000716.SZ	13.9159	5.6274	7.6633	2.1577	6.53	4.2491	8.7291	1.6115	3.4838	1.3107	0.0355	0.282	-4.0818	-6.2596	1.37	2.6522
600255.SH	3.8913	4.3907	1.5831	-2.2646	-5.2394	-1.8736	-0.2379	4.3012	2.6398	-25.7228	-68.046	1.3218	4.6908	2.4747	-5.4391	2.669
002228.SZ	15.4844	10.4062	7.7957	6.1738	9.2119	11.9439	8.3654	22.72	5.7253	8.0693	7.5343	7.4191	5.2566	3.0331	2.7507	2.8215
600819.SH	-7.5519	7.2333	3.8711	-5.8317	2.4291	-0.9984	-16.2791	-11.5048	-3.0131	-0.6393	4.3113	2.8446	0.7089	-1.7672	-4.1484	2.8291
600099.SH	-0.5225	0.6167	0.6487	-2.243	-1.1232	0.5852	0.4328	0.6559	-0.0573	0.3804	0.862	1.2648	1.8086	1.5243	1.903	2.8507
002233.SZ	11.2753	14.3772	20.9838	5.7331	10.4236	14.8246	7.8736	9.2869	10.5907	18.8906	15.8965	16.1236	14.47	2.7715	5.5028	2.8547
002008.SZ	-4.997	12.1281	12.9222	15.2679	9.0373	16.6473	15.128	14.2464	26.715	18.9978	5.3885	7.2667	16.0904	7.5843	3.1957	2.8558
600328.SH	0.6694	4.6091	6.7684	-1.262	-0.0143	-0.1373	-4.6361	3.9914	9.4862	11.2903	8.0404	9.0242	20.5145	20.4338	10.0573	2.8664
000636.SZ	2.2343	9.4929	3.8566	0.535	0.9447	1.1842	-0.2672	-1.2483	3.6449	19.0353	4.7038	7.4668	12.023	0.6377	1.2641	2.8702
000967.SZ	-5.8819	1.6627	2.0137	0.0858	0.0404	2.8326	0.8589	3.544	5.7603	3.3966	8.3513	8.8313	3.15	1.8996	2.5615	2.8731
002171.SZ	7.4962	11.5617	0.5003	-13.1694	0.7612	4.1594	3.0966	6.6069	7.0845	5.4192	5.9853	4.0217	6.4466	-1.0281	5.9148	2.8955
600839.SH	0.4067	0.571	2.278	0.5654	2.9371	-3.4131	-12.8357	1.9075	0.8214	0.8293	-3.3671	-0.4826	1.9134	2.4233	2.8283	2.9083
000725.SZ	-9.9264	-9.6544	-15.3192	-2.1144	6.3318	3.5014	0.799	0.0161	8.1698	1.7786	-1.2899	2.6929	19.4327	-1.5967	-0.4765	2.925
600520.SH	-22.3672	0.9161	-0.1371	-7.5067	-10.5753	-19.2632	-14.855	-5.9086	-1.9493	-2.4737	-20.8303	-4.1228	1.1817	4.4924	-22.8801	2.942
002019.SZ	3.3547	-23.5944	-38.8404	-10.8058	4.7258	15.4219	11.0113	22.2073	25.0986	10.9708	11.0301	10.8076	2.5965	0.9151	-6.2343	2.9539
600206.SH	-5.2744	0.6395	-0.891	-18.5625	0.2027	-5.4433	0.6522	0.4242	-0.0322	0.9638	1.8345	2.9497	3.9443	6.1693	4.8	2.9646
600055.SH	5.6349	6.2651	4.18	4.3218	5.4406	2.7386	5.437	4.8679	4.7186	7.1884	7.308	10.3161	6.8237	4.4764	2.9159	3.0049
600613.SH	-14.6224	2.0662	8.5418	6.2878	8.8203	9.4976	10.1547	7.2804	5.0088	3.8641	3.1885	-14.078	1.6713	2.0816	2.1062	3.0275
002104.SZ	18.4317	18.2778	17.6348	17.0815	21.4145	24.7219	24.6166	10.102	5.0642	0.7176	1.8777	-3.5851	0.7825	3.596	6.597	3.0581
002164.SZ	13.1136	9.169	1.5339	-5.4455	-2.2587	-2.1504	-0.018	0.4699	6.8858	-88.5151	13.9015	14.1864	19.0505	4.9667	2.3881	3.0688
600215.SH	-2.4284	-3.6253	-0.6297	0.4227	-1.8048	0.4329	0.2632	0.3745	0.3876	3.0225	2.7526	0.8263	1.8565	1.3664	7.9566	3.1277
600409.SH	1.2787	10.5647	16.2474	0.9275	7.8751	8.1347	6.8982	11.9203	22.7278	15.7839	5.3481	5.5427	13.3048	7.3306	4.1317	3.1391
601002.SH	-0.4053	13.4485	3.6763	-1.8549	3.5501	5.5383	-0.8275	2.5735	5.2708	7.1773	4.9152	3.7746	4.9476	2.496	-0.4621	3.1448
000810.SZ	5.14	18.4765	10.4598	-0.454	0.5875	30.0118	18.426	17.4729	1.6287	10.0427	17.2563	8.7104	5.7155	14.0437	9.0315	3.152
600419.SH	-31.8868	-25.4844	-12.1907	-33.078	-20.0664	3.5889	9.8214	9.9697	13.28	13.9079	14.5525	11.2418	7.0412	7.8949	5.9651	3.1646
600367.SH	-0.9283	1.4083	6.9702	0.9399	-1.5161	0.8385	-17.6617	3.8723	8.2142	9.5886	5.5599	-1.7972	17.2082	12.0157	-0.5757	3.1959
600345.SH	2.2944	2.6347	3.3183	0.9779	-8.7737	0.5305	4.9022	4.148	17.7891	12.3001	5.487	4.4973	4.493	8.0165	4.8564	3.2066
600482.SH	4.1023	4.3897	5.2696	7.4495	6.2491	6.4486	7.7439	6.0642	4.131	3.6658	2.2712	0.0403	0.5047	0.3022	1.5447	3.2446
600645.SH	2.4283	11.4412	11.5915	0.4185	-1.6228	4.7885	4.0668	3.092	-1.214	-12.2609	0.9284	-6.2739	1.605	2.9644	3.5003	3.3043
600962.SH	0.8161	-6.539	4.5756	0.9354	-10.8152	-13.6948	-0.4686	-0.3219	-2.5027	0.2911	-0.8381	-16.3296	-6.0837	13.3027	7.7364	3.3157
600059.SH	5.1017	5.5985	6.0886	5.5515	5.3936	2.3672	2.291	2.8235	3.7375	3.5444	4.3618	2.8268	3.7785	3.3553	3.3859	3.3848
000973.SZ	0.0596	13.4207	2.0857	4.109	2.762	0.7195	0.0808	4.5959	3.2753	4.3442	1.1281	1.9736	3.7433	4.1905	1.3946	3.4038
002242.SZ	23.0371	20.6725	17.9896	16.367	15.0436	15.5651	17.0779	17.7558	17.2486	15.414	19.9383	16.9323	13.9639	14.4455	10.4014	3.4086
600019.SH	5.842	12.5923	6.636	4.3326	5.6972	5.1555	0.9557	7.6849	12.5909	12.0951	6.2342	6.8616	12.5365	5.4104	5.2934	3.413
600305.SH	6.4592	7.4965	-11.7898	-9.1701	7.9196	7.3912	8.2863	10.2867	10.7477	11.4389	11.8499	12.2645	4.741	5.6076	2.7838	3.4281
600851.SH	-0.4184	0.3217	-0.384	0.8592	0.8121	-0.6799	2.1561	1.5023	2.4362	3.4215	1.1737	2.2533	2.4974	3.9093	4.0761	3.4634
000625.SZ	13.8437	21.1069	6.2661	7.0868	19.3834	31.148204	26.58248	24.2402	12.5391	-6.7454	-10.5512	-6.6708	3.0286	7.5198	5.6147	3.4862
002149.SZ	2.6326	3.3126	-3.6999	-3.1772	-7.6102	-2.3002	-18.6525	-1.8691	1.1389	2.0553	2.2595	1.9807	4.0162	5.0266	5.4684	3.5481
000860.SZ	6.7296	7.7207	5.9395	4.3036	6.6165	8.8362	7.128	3.7728	4.9922	10.7151	10.573	5.6198	1.3389	-9.0347	-8.2281	3.5614
002090.SZ	10.1774	6.5969	6.6309	6.6808	8.5192	9.0092	8.7723	7.1142	10.7487	2.3893	3.0415	3.0842	0.9632	1.6077	3.3308	3.6065
002180.SZ	6.1858	7.242	7.6194	2.2489	0.0453	31.148204	14.5893	2.1946	-40.2838	13.8107	11.4708	0.748	5.8635	11.0775	-49.6606	3.615
600513.SH	5.9074	6.5944	7.7591	8.3322	9.3131	10.6419	8.0626	7.7718	7.64	8.099	8.2403	9.4989	10.0578	11.0021	8.8279	3.627
002145.SZ	-42.9023	-37.6262	-83.326784	-52.376184	1.0017	2.0638	-6.843	3.8074	13.8036	13.3799	12.3825	9.5977	18.4519	9.0111	3.4244	3.6522
600038.SH	6.1073	8.649	6.9898	7.372	4.6273	5.0348	6.6554	6.4349	6.375	6.2502	7.0802	8.6499	9.7812	3.5418	4.0762	3.6735
600391.SH	8.4235	8.0062	1.9938	1.9455	1.6864	1.2725	1.1269	1.603	2.0287	-10.1608	0.1457	-3.0385	0.1576	2.0897	0.5726	3.674
000953.SZ	-68.4364	-41.4312	-6.2927	-10.0049	-35.0323	-78.299284	-64.0363	-156.876748	-7.5216	-0.9755	-7.3227	31.907448	1.3361	-83.0594	-16.6533	3.6765
600331.SH	8.8567	-23.9092	-48.5707	-38.4619	-11.2419	-6.1356	-0.8488	2.1453	4.4179	-10.6144	1.928	-28.5667	41.7682	5.4521	-28.5544	3.6971
600722.SH	-3.46	5.5638	4.9673	-32.9106	-16.5668	-34.7252	-15.3129	2.4481	3.6904	6.0936	3.1185	0.9213	4.4969	4.4462	2.5	3.758
002201.SZ	2.5107	3.4133	1.4932	2.0818	-1.5625	1.1443	0.9763	-1.5181	-2.0616	0.7486	0.424	2.1571	3.1159	2.0756	2.6479	3.7733
002328.SZ	11.7145	7.5701	2.9534	1.3722	1.7648	3.711	3.4758	3.6239	2.6113	3.2934	3.1691	2.9344	3.3264	3.4652	4.2675	3.8278
002300.SZ	15.978	11.1436	11.3773	9.7202	9.1743	8.3812	10.2748	9.4454	5.129	6.2778	11.6737	10.1576	8.1803	11.1769	8.8401	3.8352
000949.SZ	8.2392	8.8021	0.1793	-7.9764	1.9118	4.1243	4.9124	3.9324	0.8039	2.7012	3.1522	1.5028	28.1223	-7.9616	-1.2157	3.8905
600063.SH	2.7623	3.9739	5.1897	-8.7921	-1.2207	3.9534	2.0627	2.6227	1.4212	2.1318	6.4475	9.9195	16.4639	19.4814	3.2147	3.9322
600143.SH	8.9356	15.1482	17.0502	10.7043	7.7921	5.1898	6.6134	6.441	3.0188	3.2822	9.8117	31.907448	10.3001	8.5094	1.2074	3.9354
600746.SH	6.2162	3.8579	4.7353	-11.2369	6.5115	2.3263	-4.9535	4.2255	12.5211	-0.6957	-0.8314	8.9559	51.378616	8.4291	0.2599	3.9413
600585.SH	12.7479	18.5134	27.7034	12.0574	17.0492	16.9817	7.7557	10.4431	16.9597	29.5094	26.1702	22.174	18.1618	8.1866	5.4024	3.9461
600137.SH	11.5648	11.2855	7.0251	1.6717	1.4272	0.0451	-4.7919	2.208	3.6952	4.7488	1.7688	2.0657	3.0615	2.4708	3.3482	3.9503
300004.SZ	11.9469	8.2285	10.2183	4.7766	5.0714	5.4194	1.2781	2.8154	-9.3563	-24.5041	0.5258	0.9572	-4.1218	0.0426	-1.7231	4.0905
600111.SH	1.1332	35.9212	43.516436	23.4021	19.9751	7.6115	3.174	0.2301	3.7317	5.1436	5.1204	8.0275	38.5405	35.2634	11.1844	4.0921
600261.SH	9.8059	15.8357	16.8807	9.8505	7.7425	10.1878	12.5307	13.1592	10.5056	9.6084	9.8822	10.7352	3.6266	3.952	5.1087	4.1358
300005.SZ	14.4198	11.4253	19.2152	23.6874	25.7342	25.2133	18.6617	6.2708	-6.9711	-8.7184	0.7947	-13.7407	0.8872	-0.5698	-2.6335	4.1491
000801.SZ	0.1071	4.1567	5.3693	4.894	3.4706	3.5107	8.4785	7.1041	-1.9838	1.0296	-1.2282	-0.3637	3.9542	4.8844	3.9884	4.1613
600595.SH	10.2444	4.7389	1.1402	-2.1097	-16.927	-4.596	-8.9866	-0.4442	-6.5737	-63.9172	-17.3251	-37.7112	12.9165	9.3085	7.4895	4.1908
600967.SH	4.6179	6.6177	11.8289	11.1204	12.5464	8.3822	-2.9701	0.4325	6.584	6.1669	5.9672	6.6989	6.859	7.4617	7.3695	4.1968
002119.SZ	4.7049	6.5765	-2.5024	-3.2258	0.6371	-0.8512	-5.8349	6.4087	8.003	9.2791	9.156	8.1178	15.8446	7.2011	4.647	4.269
000823.SZ	7.3044	9.605	10.5405	10.0446	6.7308	6.5963	3.163	5.427	5.9509	8.1342	7.99	7.377	9.1658	9.5411	4.198	4.2887
002156.SZ	6.4913	6.9069	0.3329	0.6866	1.189	2.0469	0.6094	2.7828	0.066	0.7054	-2.1299	2.6407	7.9539	2.9379	0.4287	4.3421
000969.SZ	8.0995	8.2406	9.271	2.5023	1.5058	-6.554	0.2716	-1.5352	-0.3426	-4.041	1.18	0.1119	2.4499	3.8633	4.3708	4.374
002203.SZ	11.782	13.8118	10.2274	8.4399	10.3708	14.2057	8.5946	12.5668	15.0035	12.1371	10.7255	4.468	7.3169	9.435	9.759	4.4053
600771.SH	-3.46	5.5638	4.9673	0.5188	-77.88896	-36.9222	-1.3125	5.8221	0.8644	3.362	2.4437	-1.6964	-5.1983	-16.8482	6.1703	4.4797
000157.SZ	36.5118	26.5654	25.414	18.7277	9.0167	0.7721	-1.1119	-4.3719	-21.3743	3.933	9.1204	14.7384	11.2504	2.3166	4.8736	4.4988
600765.SH	8.546	8.2685	4.3461	-0.1707	3.9457	4.0668	-7.9518	4.9421	3.7895	0.329	4.9481	4.2291	9.0085	12.012	11.783	4.5106
600506.SH	-4.7484	0.924	-5.0326	-4.3132	-1.2884	-5.9348	-3.4832	-2.481	-2.8406	-4.1639	-3.4078	-2.695	-14.2325	-59.2181	-17.4754	4.5309
600488.SH	4.2562	5.6442	5.0636	5.535	1.8409	2.7357	3.1709	2.5	3.6736	5.446	4.8893	1.7842	1.2431	3.7901	3.6187	4.5347
000768.SZ	3.0632	3.306	0.7743	3.7119	2.6571	2.1997	1.8912	1.8835	2.1577	3.3336	2.709	2.3303	3.6566	2.6236	4.5369	4.5401
002107.SZ	5.8186	-15.6988	0.6579	1.0194	1.5061	4.6322	10.9958	9.5124	10.6589	7.3149	14.2218	22.8454	19.3264	13.3705	7.3333	4.5711
000523.SZ	1.4904	2.4349	2.5401	1.7279	2.5125	3.9193	2.508	2.0194	1.0433	-10.6304	-9.3933	0.5054	-2.5139	-7.2487	3.5167	4.6432
000017.SZ	-3.46	5.5638	4.9673	0.5188	2.1054	-64.2465	-3.5175	15.5297	7.8614	-12.1698	-68.8006	31.907448	-45.8931	-5.1123	6.176	4.6649
002202.SZ	38.1915	23.6761	3.426	0.7687	2.4643	12.3229	17.1094	15.5074	13.4565	12.0524	5.8287	8.5227	8.5882	5.3981	3.396	4.6685
600363.SH	2.7149	2.6136	6.9701	6.0033	6.3155	7.0927	6.9075	7.418	8.7281	9.1011	6.368	7.7587	5.5664	6.5813	8.4512	4.6783
600573.SH	6.7959	4.2929	1.6739	-7.1738	0.8334	1.3977	0.9969	-0.9764	-4.1947	-0.0506	0.4194	1.0852	1.6036	3.1026	3.6734	4.7308
002057.SZ	0.7086	2.6987	2.6394	-11.7275	-0.563	1.4315	-0.5611	-0.4927	4.9445	6.756	8.4722	9.6815	8.0967	11.9505	6.871	4.7319
002204.SZ	15.0934	11.6065	6.9349	5.8377	4.036	-0.5518	-2.1502	-1.3516	-0.6896	-1.298	-0.1964	0.7611	0.9191	2.9565	2.9779	4.7431
000989.SZ	11.1751	11.6103	13.1714	6.1062	6.9171	9.8484	17.1497	15.4425	15.2244	5.8954	3.7077	6.322	6.1034	2.9424	6.8434	4.756
600356.SH	9.3653	7.2242	7.2083	6.8633	4.9616	4.9883	4.8613	4.6811	4.6997	3.0731	3.9803	5.3623	3.719	5.0425	4.7447	4.7763
600498.SH	8.4536	10.4953	10.166	8.8374	8.2534	8.6041	9.4163	9.7199	9.387	8.1356	8.8288	0.5376	2.1041	2.9599	3.5923	4.816
002045.SZ	12.3046	8.3876	5.1378	-13.4748	5.5939	6.453	2.9867	2.8515	5.442	-17.0012	9.1681	6.6043	0.4864	7.1811	5.3427	4.8307
600353.SH	4.5103	2.2891	-0.0537	0.3914	1.6431	1.1561	3.8248	3.8787	2.3479	5.1135	4.7265	2.4486	4.5256	5.2826	4.2539	4.8333
000731.SZ	8.9222	4.7465	13.3253	14.8159	3.7362	-8.7661	1.5856	-10.365	5.7778	8.0704	2.8163	3.2123	17.2341	15.5214	7.6972	4.8376
002166.SZ	2.4336	-10.0202	-24.6811	-36.2944	5.6212	14.4231	12.5329	7.8048	9.0237	6.4181	6.056	3.0261	4.6649	6.0432	0.6654	4.8391
600235.SH	12.2165	6.664	0.307	1.0182	1.045	-1.892	-12.074	1.0694	1.3606	0.4296	-0.866	2.8414	4.2933	0.913	3.174	4.8519
600237.SH	-14.1669	3.7066	5.504	0.7035	-1.0798	-6.2729	-8.0136	-16.3619	-2.0625	-0.686	-13.6351	-1.496	4.0361	5.5023	5.5981	4.8593
600526.SH	0.9383	1.2785	1.8083	2.3969	3.4235	3.0461	3.7008	2.6636	-7.7203	-22.6627	0.8169	-1.828	-1.6009	3.728	4.4552	4.8714
600714.SH	-7.4015	7.1867	5.3415	2.4157	3.8265	-0.3231	-8.5098	-18.7148	1.6032	3.5448	-1.7601	0.063	11.9466	7.5106	0.6362	4.882
002025.SZ	9.4747	8.6757	8.4173	9.4265	10.8648	11.4322	12.0696	12.3969	12.95	12.89	12.9357	12.484	10.5233	9.2318	11.5666	4.8841
600707.SH	-65.2557	0.3654	-13.3085	-52.376184	-11.2504	-54.3243	-21.858	-21.6772	-3.0224	-4.3907	-10.4468	-4.5066	11.8422	-16.5918	1.8094	4.9626
600196.SH	7.1359	5.0253	6.2132	7.383	7.1016	8.3171	9.503	10.3676	9.874	7.8409	7.4632	7.8901	8.6032	9.2457	4.4549	4.98
002101.SZ	11.7031	11.8692	9.3821	7.0633	7.8282	8.7497	9.1096	8.9197	8.1683	6.8918	0.1577	3.3684	5.9842	7.3765	6.2377	5.0074
600560.SH	9.7799	9.6107	12.325	13.1355	6.9303	2.0775	1.0881	1.8651	1.9751	1.7602	1.6828	3.4907	4.065	4.8326	5.4226	5.0144
600378.SH	8.5466	7.4204	9.2504	10.7814	11.3621	11.1455	5.5409	3.2986	6.7185	2.7113	9.1598	9.9555	12.9688	12.5101	9.6914	5.0348
600496.SH	15.8575	13.9217	15.2068	10.2613	10.3263	7.6225	4.7921	2.5783	0.3103	3.4495	7.232	9.7898	8.8426	8.7196	5.9211	5.0647
002282.SZ	10.4151	8.3467	8.1473	0.3528	-1.6251	3.3867	0.5032	1.1707	1.1171	4.0564	2.9138	4.2303	3.4516	2.7646	4.8365	5.0748
600267.SH	13.6208	13.0636	12.7793	5.2399	4.5962	3.0768	-1.9947	-4.144	-2.0984	-9.4773	-40.4658	0.8591	3.0078	4.0685	-1.2362	5.1396
002283.SZ	11.5656	13.3734	8.196	1.725	2.9257	3.5528	4.0712	4.6943	8.2916	7.6554	7.7779	10.2241	9.7189	3.7879	6.5254	5.1506
000726.SZ	15.6851	16.0276	16.4315	12.9512	16.5057	13.9319	10.6997	11.0267	11.019	11.2008	8.9252	0.2605	2.4312	9.3599	4.2328	5.1671
600523.SH	6.8905	6.7564	6.2362	6.0531	6.3858	6.2961	8.2234	7.66	7.2281	4.2428	3.9538	5.1456	5.3914	4.066	5.3995	5.172
600875.SH	30.2382	24.8096	23.2666	13.7332	13.4276	6.2436	1.4852	-8.9718	2.2893	3.1041	3.6458	5.0658	5.561	7.0589	7.1326	5.2089
600425.SH	14.8098	15.7338	17.7677	2.7385	0.6496	-3.6175	-13.4052	-10.5838	-3.9509	3.6933	9.4552	4.2039	7.7448	6.5071	9.6244	5.2131
002276.SZ	10.8278	8.9325	7.5237	5.9681	8.8319	8.6544	9.2257	6.7814	2.1455	2.5198	4.1549	3.9093	5.2668	7.116	8.2205	5.2193
002265.SZ	1.396	-0.5196	-3.9429	-10.552	-5.8163	0.3369	-7.3819	-0.0568	1.0136	-8.662	-3.5712	-7.7288	-0.7486	-2.3826	5.8472	5.2322
600997.SH	17.7722	16.0849	12.6845	7.3375	3.6152	1.4204	-6.1874	6.2412	6.448	13.8358	10.4683	9.2086	14.2513	12.3465	7.5924	5.2414
000049.SZ	-23.4918	24.6344	43.516436	37.558612	31.0876	31.148204	25.287	23.0483	22.8735	24.294	24.0433	25.9216	24.1617	21.7221	10.3308	5.2729
600601.SH	2.5959	1.1246	1.2331	0.7089	1.2248	2.4246	1.9613	0.2346	-25.0635	-9.5745	-49.2852	-71.4588	-67.19052	-59.1996	2.8637	5.2775
600223.SH	38.505324	43.772084	18.1565	17.5649	15.4511	11.2142	6.2376	4.1501	6.0662	5.3729	12.4205	18.3127	8.1765	1.3856	3.5926	5.2865
000672.SZ	-59.334	-27.2655	-24.0494	2.758	31.0876	22.0397	1.8076	6.6442	42.2719	48.000424	34.515832	30.368	27.8626	13.3342	7.3538	5.331
600835.SH	10.4851	12.6123	12.7685	13.8506	15.2866	14.8425	10.408	12.8842	13.3003	11.5572	9.0413	9.1392	5.9904	6.9837	6.7787	5.3858
600389.SH	-9.6706	-12.0935	-3.0714	3.7656	27.8623	15.7374	-0.0604	3.3768	15.3822	20.8443	15.7763	16.701	36.9883	55.489196	8.1764	5.4638
600352.SH	15.5293	12.8499	7.7645	2.6299	13.7233	21.6262	13.2214	7.7259	11.2265	20.0696	19.1483	9.3444	8.1461	8.8233	5.0024	5.4673
000650.SZ	22.7865	24.0074	29.5811	15.9883	10.4798	14.4908	16.4266	13.2534	12.7122	15.4129	14.7099	12.2298	11.8398	9.1051	7.5779	5.501
600854.SH	-9.1083	-16.4162	0.9237	-0.2935	1.1981	0.1913	-1.8329	-1.4809	0.4979	1.6595	1.2771	1.8497	4.68	5.3439	6.2887	5.5033
002312.SZ	12.1587	6.9634	7.5526	6.9798	10.7618	5.7466	-2.1488	-34.2967	-14.8163	-5.8532	-1.7599	9.4632	12.5939	13.0021	4.437	5.516
600789.SH	1.947	7.5367	-1.2749	-9.5045	-11.1518	-9.0834	-1.4653	0.9883	3.9164	4.3351	2.1288	0.3366	1.1123	2.6309	5.0172	5.5402
000623.SZ	23.2553	15.8807	6.9163	6.037	7.415	11.5036	16.5615	8.6491	8.7731	4.251	5.9035	7.2255	7.6823	6.0138	4.933	5.5936
000153.SZ	2.8273	3.9902	0.6935	1.3342	1.9656	3.0613	1.8888	3.2825	4.0671	3.4571	3.2395	4.2094	4.7552	5.5737	7.0802	5.6173
600444.SH	-66.0159	6.5767	-83.326784	0.5188	2.1054	0.954	10.1974	4.0815	-17.185	5.0985	4.7995	4.8802	7.1868	5.6605	5.552	5.6797
600702.SH	3.0789	3.5157	9.9598	16.9175	0.4549	0.4957	0.1072	3.4127	5.6105	11.7893	18.2427	16.5618	28.9121	29.2221	25.3114	5.7047
600724.SH	6.1382	12.4872	18.6208	9.7027	10.1237	2.5352	-38.6064	2.7357	-41.4254	24.2307	10.7891	10.1336	9.4475	7.6846	6.5595	5.7402
000733.SZ	0.6262	0.6969	0.955	1.035	1.8558	2.096	4.3108	3.523	3.7667	4.0213	2.7617	9.0408	20.5995	26.8067	21.1851	5.7585
600584.SH	1.3254	9.4987	-1.5697	-7.1577	-0.0197	3.9613	0.1449	-4.6251	-3.7446	-12.0402	-6.3632	7.3146	14.4607	12.4025	5.2164	5.7657
600251.SH	2.1102	1.9546	19.2025	22.7222	16.145	8.7088	5.5797	0.0934	3.7051	3.3377	6.8592	8.3533	10.1765	19.6167	20.1734	5.8555
600558.SH	10.7056	6.8112	3.8633	2.6562	3.382	3.139	1.711	1.9487	2.227	2.2722	1.8616	4.918	3.0476	2.7822	3.9873	5.8614
000738.SZ	3.8416	6.7057	6.6532	6.978	4.9707	3.8685	3.5122	2.5672	3.9261	4.5814	4.0507	5.2394	5.6332	5.5439	5.9891	6.0041
600742.SH	22.8993	29.5191	17.6867	14.2343	12.0938	16.2534	10.7898	10.2292	9.9059	10.0592	8.4367	9.1157	9.552	7.156	5.3668	6.0134
600801.SH	10.4308	9.8543	15.9998	6.4743	13.4961	12.1147	0.6194	4.7359	16.4745	35.8911	32.5417	24.7489	21.0924	9.5194	8.2375	6.026
000597.SZ	23.6966	1.128	-25.3749	-21.7326	-13.1558	-0.4205	-15.2245	-0.487	4.8239	1.4284	3.3103	0.4092	1.248	2.5968	5.4874	6.0457
002237.SZ	11.7818	17.1809	13.4976	9.0597	2.7816	3.451	2.9694	8.7553	11.3726	8.8887	8.8571	7.6216	7.7919	7.7808	7.1478	6.0531
600089.SH	24.0478	16.043	8.3918	5.405	7.7791	8.0289	7.4251	8.6025	7.1938	6.1401	4.7232	5.0664	14.2525	31.1718	17.2722	6.059
000633.SZ	-23.4924	-14.058	-10.0231	-5.3279	-0.0163	-13.7501	-23.4062	-15.2564	-15.4018	2.4333	-5.0156	-5.0528	1.5863	3.1137	3.1392	6.0764
600176.SH	-16.7272	9.9604	9.5679	5.6644	3.5597	12.074	14.2808	14.1386	17.8636	17.9542	12.4236	11.7392	25.7478	17.4504	6.7494	6.0945
000422.SZ	10.1131	21.7826	19.6594	13.8268	-0.2531	-0.7342	-0.5421	-21.2502	-111.309044	-67.2003	-109.9168	-86.689052	51.378616	49.2587	8.482	6.1239
002152.SZ	24.505	25.2881	21.9986	20.6481	19.6496	18.9442	19.0425	11.3542	4.7799	6.1136	7.2174	6.1457	6.8404	6.0356	6.9257	6.1337
601766.SH	8.7998	12.2612	16.7624	12.8716	9.7089	11.8463	13.3686	8.9253	7.7293	6.5149	5.7339	5.4845	5.158	5.2508	5.7632	6.1519
002286.SZ	6.7047	5.1437	7.071	7.61	2.346	0.7934	2.0195	2.6233	2.4556	1.3125	1.36	2.2905	9.6331	6.5002	1.7525	6.1563
000938.SZ	-6.5927	0.3267	4.1282	6.6321	9.8424	5.9134	4.6942	4.1751	4.0368	5.0712	4.7579	5.74	5.5417	5.6933	5.0917	6.1598
600883.SH	3.4146	8.742	5.927	0.5709	-0.6437	-13.0239	-2.3444	-1.1302	-0.651	0.7319	-0.3802	1.4884	7.1539	11.3252	10.1333	6.1645
002066.SZ	4.7441	7.6297	8.3176	-2.1367	-27.3281	-1.9742	-22.9501	-6.38	-6.1513	0.6887	2.469	2.7062	7.2832	8.6219	7.5446	6.1778
600150.SH	17.7408	16.7064	12.3325	-0.8983	-1.0042	-1.4047	-1.0742	-17.9653	-23.1825	-2.4905	-0.2772	-3.1503	-1.903	-5.9747	-0.6164	6.1903
002303.SZ	14.3983	8.9988	5.4147	6.1056	8.7085	11.9982	6.8759	4.7903	8.0564	8.0293	7.9957	2.9053	1.7373	1.7679	4.797	6.2238
002247.SZ	8.9002	8.3172	8.6026	10.6956	10.6814	9.8078	8.0517	7.239	5.1573	-97.1649	-124.852672	3.7626	12.0481	6.9384	11.7277	6.2357
600528.SH	15.7443	19.6197	9.8477	9.9591	7.03	3.221	2.7614	2.0958	12.1171	9.2208	9.1218	7.7331	7.6055	7.0249	6.4484	6.3374
600423.SH	0.895	4.0011	4.24	0.3704	-14.293	-1.194	-48.2317	-156.876748	-111.309044	-29.5676	-30.7023	2.7133	6.7912	6.4553	5.9233	6.3526
002245.SZ	9.2254	18.1738	18.545	13.9484	12.3635	13.8255	11.3095	9.4296	14.7447	7.1526	0.986	7.9032	18.9282	6.0118	1.7423	6.418
600580.SH	15.3222	10.2775	2.3632	2.0593	8.0245	9.0897	8.8147	1.8058	3.3862	10.0244	10.1795	9.1904	5.5678	8.6441	5.1879	6.5357
002134.SZ	0.4539	-2.7822	0.1203	-13.7537	-9.0228	-4.0055	-9.1709	-21.3417	-1.8823	-15.3722	2.6858	0.2774	5.7879	7.9557	6.7835	6.5457
600079.SH	8.0393	11.1126	11.9035	11.6693	10.7413	9.4257	8.9601	6.3024	4.744	-21.987	4.7375	6.302	8.5271	11.0624	11.3598	6.5704
002236.SZ	13.5682	25.3162	27.3765	37.558612	31.0876	23.5795	23.0932	23.3433	25.0265	21.6166	21.3501	15.4453	14.3044	6.392	9.7818	6.636
600332.SH	4.8712	6.8142	7.2597	9.5815	16.3209	15.2737	13.9439	8.3045	10.6888	10.5112	11.9741	10.4419	11.9782	10.8603	10.8548	6.6543
002299.SZ	17.6933	16.4728	17.2447	0.0193	-7.7659	1.2446	-13.294	9.8331	1.5113	21.1441	34.515832	20.2544	3.7498	3.5701	6.5917	6.6605
000528.SZ	24.1793	24.0165	14.2396	1.7028	2.7261	0.8585	-1.2745	-1.2153	2.9322	7.3766	9.103	10.121	5.7899	3.0437	3.5231	6.6731
600171.SH	-10.6403	0.5867	-1.3633	-0.4654	-2.9539	-1.6606	2.262	1.6573	2.6669	3.3967	4.515	5.5982	11.0036	8.0939	4.1065	6.6812
300008.SZ	16.0856	12.2363	13.9369	3.7696	1.2889	5.2767	5.4772	6.7997	3.8924	-113.4615	-57.1008	0.5318	0.9259	6.9315	5.0976	6.6816
002252.SZ	17.9554	23.0939	22.9901	23.0923	13.6252	9.9378	7.0824	8.0391	5.0922	1.3257	5.351	7.1947	5.3653	6.6741	6.2118	6.6927
300018.SZ	15.1947	6.47	5.6223	5.9667	5.0997	6.6055	7.0451	7.6018	6.4957	-36.1318	4.2931	1.0351	0.9967	1.2089	2.9825	6.7043
600177.SH	14.013	8.2982	9.2854	13.5613	17.6601	9.1257	12.0325	11.1629	-1.6946	11.7935	12.828	11.1605	14.2122	13.1007	8.2574	6.7228
002248.SZ	19.7695	10.7944	0.8015	-10.7827	-20.5559	-13.7142	-21.7845	-30.5965	-38.8576	-125.4263	-66.927	-55.8641	12.8859	7.1718	-35.1991	6.7237
300034.SZ	7.3743	5.4221	7.207	7.5657	8.4491	9.3171	10.6402	7.4414	3.6845	5.8822	7.443	8.497	7.0044	9.4004	9.513	6.7589
002284.SZ	13.3599	12.2207	6.2108	6.4287	10.8873	8.5092	3.8593	4.573	2.3294	-1.7787	-5.6989	-1.8261	-0.6464	1.281	2.5123	6.7973
002294.SZ	22.5839	20.258	19.9363	26.0917	28.7054	29.9086	26.58248	27.7298	24.4509	22.0948	9.7858	0.0644	4.1841	6.9087	6.5899	6.8161
600983.SH	27.4157	31.0866	25.2659	19.6898	19.639	8.8237	5.7115	1.747	-12.2702	0.1701	-9.7058	-8.916	-20.5119	2.0894	3.7159	6.8879
600458.SH	19.7325	19.4821	14.1108	8.0971	4.2999	0.7101	5.9235	3.0212	-0.1414	-10.5167	-14.5201	4.2634	0.7887	3.2779	7.4419	6.9144
000039.SZ	-2.0399	18.3523	20.5367	8.9471	6.6842	9.9742	6.7722	1.7688	4.428	6.473	3.2424	0.8235	12.2802	9.1402	1.3793	6.9377
002106.SZ	10.4998	23.5101	19.0618	5.1298	1.697	-0.0848	-5.9025	5.5662	3.3754	5.2924	5.9107	9.0758	9.9844	7.1091	7.2334	6.9381
000922.SZ	-55.6881	-24.1054	-83.326784	7.598	0.304	-2.6915	-14.4887	-27.7244	4.8043	19.6401	15.2748	12.9793	6.5522	10.156	10.264	6.9479
002046.SZ	7.1537	7.4106	8.7579	4.3971	0.5784	0.1545	-14.7088	-8.4156	-4.4241	0.4565	-1.232	0.492	1.2364	5.3264	5.9834	7.0346
600817.SH	-3.46	5.5638	4.9673	0.5188	-0.6202	-14.4863	-13.6099	-7.7817	-1.9988	4.7317	1.6386	-5.536	12.5628	12.4738	5.7539	7.0508
002006.SZ	-7.0012	20.4246	43.516436	-18.1018	-24.5763	-10.778	0.7948	6.5997	9.72	-5.647	-14.1167	-1.6512	2.7778	22.432	11.5006	7.0963
002281.SZ	16.7595	12.0106	8.8951	4.7384	5.9375	6.3092	7.7163	8.6409	9.8515	8.6485	8.2659	9.5327	8.8976	9.3629	7.7577	7.1761
600469.SH	19.9254	7.8956	11.8695	12.94	13.1806	12.3583	7.6248	3.6685	-21.6471	-1.1045	6.6198	6.7442	-4.3972	1.8061	10.6636	7.2179
600197.SH	10.9796	12.9709	18.6297	18.8021	8.3799	15.1331	15.1486	13.7201	16.6526	16.8085	16.8488	10.7549	8.7478	4.0157	8.8919	7.2272
000729.SZ	7.9285	8.8674	7.3717	4.8607	4.8571	5.1799	3.0175	1.411	-0.2899	1.1491	1.4432	1.1809	1.2871	2.0239	3.6686	7.3119
600980.SH	-14.1308	0.9793	-9.2191	-7.5631	-1.2874	-18.913	0.8911	6.169	5.7838	3.7784	3.7215	4.7102	8.1519	5.2552	6.5123	7.3336
600351.SH	15.0054	14.3673	16.5299	6.1043	4.9589	9.227	8.646	-1.8045	7.0656	8.9782	-0.3981	2.263	4.9183	2.9643	6.0592	7.3424
300035.SZ	10.6192	5.5244	4.8813	3.8429	4.5449	2.8481	1.7907	2.2973	4.2863	7.7714	9.1115	7.5894	15.669	12.5159	1.9512	7.3725
600456.SH	0.2907	-0.0213	1.6339	-0.0451	-0.2321	0.0204	-5.5997	-0.9704	-0.28	3.1964	5.6574	8.2313	10.2299	8.4137	7.4572	7.3993
002026.SZ	6.1168	8.1942	10.796	10.0109	6.1311	4.9296	3.2818	4.2819	4.4551	5.4754	-6.201	8.8426	11.5605	6.1817	4.1134	7.4016
600572.SH	9.6936	11.9879	12.9349	12.285	10.8969	13.5409	14.9044	11.5403	13.9195	13.2939	-8.5318	0.3359	2.6176	6.9142	7.935	7.4478
600522.SH	25.7751	17.9187	9.9327	8.9875	9.7403	7.3829	8.749	11.0053	9.4711	10.4649	7.9027	9.3925	0.1813	11.0704	8.4645	7.469
002241.SZ	10.2127	20.587	26.961	24.3452	22.0666	21.6805	13.6662	15.7883	15.1296	4.6937	8.6151	15.43	16.3148	5.7282	2.852	7.4791
600557.SH	14.3325	14.3931	11.8137	13.9641	15.0808	14.2592	13.0355	11.333	10.9058	11.3945	12.6289	6.8762	7.1254	8.72	10.0429	7.4827
000060.SZ	11.0563	15.8168	23.52	8.6831	5.2946	4.3248	-2.573	3.2938	10.2899	9.2127	6.2781	6.3681	8.3133	8.3792	4.5784	7.4911
000589.SZ	25.12	7.7202	3.3807	3.7509	6.4965	4.0973	-7.5918	-7.7082	-10.1725	1.541	4.1744	13.9194	4.8825	6.5377	12.1563	7.5024
600480.SH	24.3347	18.3451	9.7966	5.682	6.1596	6.2931	4.8392	5.7626	8.2461	5.7165	-2.5471	0.2684	4.7351	5.1009	8.4521	7.5336
000957.SZ	2.4995	4.9409	7.1394	6.8419	7.866	8.1332	24.6468	28.557188	4.9431	0.2457	-2.9166	-8.2549	-10.3512	0.5143	2.8256	7.5475
600141.SH	10.8029	14.5743	14.0688	10.5837	0.7108	0.9034	0.9952	0.0985	6.3799	9.6171	3.6956	7.0093	37.8964	35.2556	6.4063	7.5867
600031.SH	29.7683	43.772084	43.516436	23.5733	10.282	1.0668	0.1515	-1.3814	7.4109	21.1907	27.4331	27.6239	17.116	4.8606	6.5988	7.6204
000893.SZ	19.927	43.772084	-48.2308	-21.9295	18.5783	-61.0428	-14.9008	0.1414	-17.424	-0.0141	0.9338	0.1241	6.9567	27.5422	11.9396	7.6464
600295.SH	6.8585	14.6334	12.4735	6.5114	8.1664	4.3118	-0.1635	1.0038	7.4731	10.1532	11.4343	11.0815	37.5358	23.7653	13.7675	7.688
002049.SZ	7.9324	8.9436	6.5997	8.9915	9.4025	9.9913	9.4539	7.8441	6.722	5.3544	9.6898	15.2082	29.4265	29.0551	22.3918	7.7019
000962.SZ	1.4508	5.8334	7.1515	-0.3202	-1.4186	-15.5977	-37.6744	-22.3769	-30.655	1.7729	1.6663	1.9946	6.1038	8.5943	8.1257	7.7286
000995.SZ	-20.365	-25.623	-15.023	6.3801	-1.7039	-24.1806	-1.3467	-156.876748	-7.5216	-0.9755	-7.3227	4.5708	-14.3969	1.8621	-4.6994	7.7661
002048.SZ	18.6777	20.5789	10.1618	7.9777	9.9578	12.6062	2.5611	13.3178	11.4157	8.4926	10.6096	7.8049	10.9762	8.252	8.0322	7.7678
600459.SH	1.8634	6.1406	3.7783	1.1348	4.2115	3.3565	0.747	1.8537	4.8468	6.2283	6.7016	8.5147	9.5436	5.5258	4.7625	7.8423
000021.SZ	6.9265	7.4415	6.072	-0.141	-0.3568	3.4416	3.5045	1.8374	1.4224	-1.0115	2.4037	4.1689	3.5283	6.4762	6.3272	7.8863
000030.SZ	-3.46	5.5638	4.9673	-52.376184	28.3088	14.5959	10.9083	13.1765	14.7724	13.0381	13.102	12.2625	9.2719	5.8352	6.4289	7.9131
600422.SH	8.633	11.6358	15.571	18.9377	15.8144	13.6174	14.4054	9.1564	7.2262	6.8603	8.2953	7.6187	6.0548	5.1423	6.5194	7.9462
000880.SZ	29.4386	26.9494	18.5468	6.142	2.9592	3.3831	1.6726	0.1967	1.5671	2.7982	5.6203	6.9948	7.1591	6.6294	7.7323	7.9556
002117.SZ	13.017	10.1393	8.4593	8.8574	10.9676	12.9903	15.269	14.2416	13.8058	14.9123	14.7458	8.5188	9.7622	7.4672	9.7055	7.9967
002073.SZ	16.1704	15.4186	16.9458	2.653	3.4662	3.8434	1.5493	-21.5982	-1.124	-8.9722	0.1575	0.5515	1.9406	3.289	5.2027	8.0011
600731.SH	-2.2573	0.3134	-6.3317	7.7861	0.6026	0.3835	1.5967	1.3517	4.4527	6.9323	10.1697	20.5709	15.8893	18.5719	7.3032	8.0024
000795.SZ	-2.8892	-9.0068	38.1988	0.2821	-58.4369	-28.8337	-10.0377	-1.8445	3.4592	3.3657	5.4604	2.9167	4.2726	8.2046	4.7151	8.0184
000581.SZ	15.6524	38.0149	25.4489	12.4297	11.0982	13.7331	10.8856	11.6223	16.7289	13.1046	11.8368	11.8505	13.5059	0.6468	8.6117	8.0484
600499.SH	11.6457	14.8419	11.6107	11.1477	13.0381	12.4688	0.1037	7.123	6.3293	-13.8305	1.4212	0.6232	14.8904	46.1932	16.4898	8.0487
002083.SZ	3.4649	6.2779	3.5	-3.1165	2.5958	8.056	10.3479	10.7808	10.0847	10.115	6.5553	3.1322	5.8525	4.2838	7.2211	8.0491
002064.SZ	6.7441	20.2582	2.4938	-1.2665	15.1054	15.97	7.5071	-9.9773	10.8729	11.9467	8.4605	22.6996	51.378616	12.7027	10.1286	8.108
600420.SH	13.3965	14.7215	14.2762	12.3397	10.5746	14.2625	16.7477	4.6159	7.1727	6.4515	8.1968	6.5694	5.945	5.8488	6.0206	8.1531
002085.SZ	7.5184	13.9458	12.7043	15.424	15.1951	24.4021	18.1971	18.9426	13.6056	11.8913	9.2661	7.2299	3.7532	13.4963	9.9916	8.1551
000630.SZ	10.3378	11.9802	14.6834	7.2609	3.3455	0.9247	-5.6734	0.434	2.5886	2.9417	3.4789	3.6771	13.478	10.5791	6.5302	8.1804
600894.SH	5.112	-31.48	-83.326784	5.2612	21.4139	18.0986	12.7521	10.86	5.1669	0.7773	5.4021	7.9085	6.7921	6.8737	8.049	8.2053
000878.SZ	10.553	9.6952	8.6369	-2.8073	-25.6774	0.5451	-6.5377	1.5454	2.0446	0.327	7.1793	6.7545	4.1922	16.1214	11.3432	8.2976
600282.SH	2.7741	5.3915	2.9392	-11.3594	-6.0606	1.3677	-33.1755	2.2641	33.528	29.288	14.6121	12.1587	14.7247	7.7364	7.1897	8.3035
002100.SZ	13.4668	11.294	6.301	8.1355	11.2414	10.9762	7.9872	14.2744	14.0474	9.369	16.3031	31.907448	-9.7937	3.8919	-19.239	8.3245
600587.SH	6.2299	8.4686	13.2082	13.6383	10.7984	10.907	6.7918	-1.4706	-4.1642	-1.9797	-0.7842	4.5551	8.267	9.8051	9.7461	8.3562
002125.SZ	1.116	9.7034	4.0342	-15.8469	-15.42	-24.9108	1.2018	1.8635	4.1574	6.1904	5.9951	1.3861	10.2383	17.9412	11.4649	8.4413
600346.SH	0.8446	-5.9834	-18.0151	-1.5216	-3.8834	-32.6768	-49.7212	28.557188	24.2187	16.0789	29.0222	30.9337	27.8878	1.8989	10.6282	8.4431
002007.SZ	38.505324	31.3075	15.8508	10.4095	14.5781	13.8063	14.3568	17.2407	17.1206	19.6573	19.0029	20.9999	15.1415	9.5382	11.6443	8.4505
600388.SH	16.0736	10.2465	10.2556	10.6894	11.7762	12.8077	15.4661	13.9258	15.427	14.6812	12.4756	8.1496	10.6441	9.1611	4.5891	8.4991
600535.SH	15.6243	16.3943	15.3384	19.6061	26.0176	31.0499	23.0615	14.97	15.8357	14.0074	8.7367	7.2029	4.8791	5.6865	9.5357	8.5343
002274.SZ	-8.2461	-1.1823	5.4835	-6.7203	-3.7462	-8.103	-7.3485	-4.7041	2.0648	4.9229	7.0928	5.1309	44.2628	19.4438	13.2637	8.5705
000887.SZ	27.3614	32.4711	21.3617	18.359	15.889	20.3665	20.7389	16.6971	14.2371	11.8581	5.522	3.2975	7.3192	7.1947	8.4102	8.5892
000788.SZ	12.5653	12.2295	9.6715	6.5176	6.2581	-3.5278	-22.4615	0.7738	2.5932	3.1903	4.2441	3.5416	3.3394	3.9858	2.8268	8.6665
600727.SH	-9.989	-8.2834	1.702	0.8528	0.864	0.0541	1.5324	2.8652	8.1635	8.5956	13.4277	9.8775	17.0722	-3.0388	3.2914	8.6973
600497.SH	9.2846	11.7311	8.118	7.4723	5.8932	1.896	1.9464	-20.323	10.135	6.8166	5.225	2.8036	6.4217	4.0615	9.5922	8.7049
300014.SZ	11.3988	9.4974	13.0487	12.8582	19.5196	2.0813	6.8581	12.8009	10.9066	14.9361	26.8331	13.9141	15.7666	11.1485	8.4579	8.7444
000063.SZ	15.0508	13.6922	4.51	-18.3259	0.3316	8.7405	8.0736	5.7047	2.356	-9.6851	1.5093	2.6426	6.976	11.2	11.6852	8.7761
600361.SH	3.2681	2.0594	2.15	0.8323	0.1214	0.1661	-0.9081	-4.3954	0.1713	2.8844	2.4659	31.1519	17.8426	14.3521	9.7655	8.7821
600299.SH	-8.7438	0.3453	-8.2611	-44.2066	-77.88896	-78.299284	4.643	16.7681	10.2233	6.7795	6.5476	9.8851	10.5704	8.3093	0.0867	8.8048
002226.SZ	22.1751	18.622	13.4408	11.0476	10.5341	6.1511	1.0197	1.7658	1.2294	4.4137	5.7188	6.5623	7.2785	8.286	9.0629	8.813
000951.SZ	15.9063	20.3777	8.4263	-0.238	8.37	9.5207	5.8714	8.7145	14.3885	13.2884	17.677	23.5566	8.7038	1.3362	7.323	8.8288
000677.SZ	12.3018	-42.98928	4.9673	0.5188	-52.7672	-78.299284	-136.771124	-0.0166	-0.2125	0.6793	2.3213	1.6868	24.1333	12.5039	10.503	8.8784
000403.SZ	38.505324	7.679	35.5711	24.6901	18.7422	16.8568	12.7938	7.7693	6.9506	11.6149	19.739	18.2162	7.1206	7.8461	7.8986	8.8996
300019.SZ	13.6917	8.9722	10.633	12.3368	12.5794	12.9029	12.6742	11.6985	5.4731	7.7439	15.0049	19.1158	15.6353	10.6058	13.1108	8.9415
001696.SZ	23.8534	17.6823	17.0723	13.7623	10.0865	11.8985	10.5543	7.7727	6.0329	9.3405	9.1745	9.6322	8.0915	8.0737	6.4581	9.0009
000551.SZ	5.8598	5.2045	0.7487	-1.2747	0.7792	0.753	0.511	2.264	2.8433	4.3657	5.7786	5.145	4.7194	6.9602	5.4172	9.0047
600479.SH	13.5648	6.717	10.2077	11.9115	12.1035	8.3492	5.5512	7.9482	9.5554	10.8112	12.3205	11.614	11.4473	12.8147	13.1824	9.0197
000821.SZ	-1.011	0.8953	0.8213	-8.9787	-3.4102	-4.7564	0.4001	5.1953	6.3831	-2.2267	-21.3381	1.248	5.1078	9.0741	9.1066	9.0898
002053.SZ	1.5485	1.7355	2.3138	-17.8994	1.9788	6.0947	6.9607	12.7372	6.1176	4.0093	4.0568	4.9117	4.9897	4.7464	6.6209	9.2329
600577.SH	7.6142	12.5226	8.4374	4.5964	7.1654	5.3208	2.9748	5.6507	11.1048	10.6908	11.7483	9.848	12.2633	7.1042	7.7085	9.2772
000811.SZ	13.9008	21.0316	17.5826	12.1732	11.2563	7.3249	4.9451	9.7761	6.9388	8.3316	5.7489	3.5969	5.2376	7.7537	10.9669	9.2817
000988.SZ	5.5798	7.7509	7.2979	1.9443	-0.8922	4.0829	2.8855	4.8037	5.1309	3.6017	4.0469	5.5631	7.7595	9.2313	9.4646	9.2831
002249.SZ	15.786	16.3834	11.659	7.0181	7.6284	8.8276	8.2552	7.5338	3.1785	-33.701	-2.571	0.3077	1.1794	3.922	6.6375	9.2977
600618.SH	-15.1541	5.9938	7.2353	2.348	-4.9279	-10.4602	-1.4196	-3.4613	41.0297	30.5864	19.3225	12.3795	29.5627	18.6814	8.4558	9.3138
002096.SZ	32.6636	21.7436	20.9789	2.9506	9.6938	8.3649	3.5974	1.291	0.4403	0.1014	0.5913	3.5176	2.0078	2.5529	14.1344	9.3139
600380.SH	12.887	20.77	6.5122	3.9607	6.0963	7.6237	7.9106	6.254	7.826	7.4142	8.2888	9.0125	10.691	11.3788	10.2251	9.327
002255.SZ	12.6894	9.885	11.5423	10.6104	6.3028	3.6646	3.4407	2.8314	1.9502	-21.7211	-54.9914	9.1042	10.918	9.7797	9.4493	9.3822
000756.SZ	7.0659	6.1818	3.2378	-1.1833	-2.6315	0.4904	2.2103	5.2153	7.535	9.0162	9.1422	9.3912	8.7073	9.9715	10.635	9.3876
600699.SH	-165.4802	5.5638	43.516436	13.6951	14.3191	13.5927	10.4293	4.6954	-0.3561	7.2517	8.0417	2.4663	-28.5368	2.661	7.769	9.4471
600060.SH	9.8002	14.6682	25.307	19.1085	15.8983	12.749	11.7896	13.3886	5.4296	0.4297	0.7548	2.9727	5.0284	8.5017	9.509	9.4475
600784.SH	6.9058	19.4066	23.6595	6.0505	4.843	2.8606	-4.6122	-11.6429	-10.909	-2.3321	-4.2958	0.3103	7.0175	13.1209	9	9.4642
600273.SH	-6.0103	14.7828	-42.531	-18.9854	-8.7248	31.148204	19.9935	20.1254	18.8042	16.6046	18.093	17.9307	21.7134	16.7595	11.0898	9.4713
002216.SZ	10.0071	12.652	9.9973	8.2671	6.2153	3.6545	-0.8582	0.8868	2.2085	3.3981	9.0724	21.8514	17.6966	19.9171	15.7153	9.4763
600487.SH	14.0594	11.0551	10.407	10.1613	8.1534	7.8498	12.0941	21.136	23.4902	20.3655	8.4356	4.7289	6.6505	6.9273	8.2392	9.5104
002150.SZ	9.1219	11.5565	9.0396	8.5419	8.9472	10.171	10.8387	11.7586	6.6877	10.5303	12.0632	9.7472	9.8756	9.5675	3.4152	9.5555
002293.SZ	16.872	16.6105	22.5145	20.2564	15.4668	16.2359	13.024	10.0457	13.3571	12.7333	11.8513	13.2401	16.2563	12.8282	12.2623	9.5795
000020.SZ	1.8918	4.3402	4.0082	1.3845	-2.143	0.8368	-10.7099	1.6194	0.6495	0.4762	1.4824	1.2328	1.8771	1.3168	4.5153	9.5961
600888.SH	9.1826	13.3446	9.0028	2.6949	1.1089	-16.3305	-2.2736	-0.3899	3.1893	3.0302	2.6871	6.854	15.9802	19.167	15.7938	9.6051
600741.SH	19.9565	18.381	18.3379	16.9114	17.2194	19.2283	16.9994	17.5602	15.8937	14.5714	11.7429	8.2672	9.7984	12.6086	11.7444	9.6114
000400.SZ	6.0891	5.6719	6.1317	12.1346	17.1614	23.882	11.6032	12.3653	8.2348	2.136	4.6672	7.202	7.3879	7.3118	8.3623	9.6534
600312.SH	6.3335	-0.4879	-0.2198	4.7747	12.8047	14.2745	13.5156	14.7438	6.9306	3.0691	1.9829	0.508	0.3854	2.1665	8.3437	9.6855
000977.SZ	0.1398	2.2964	1.5183	2.6971	5.7821	7.2733	8.3773	1.7321	5.9497	7.5447	8.4662	11.5508	12.139	10.7208	6.3523	9.879
002139.SZ	11.4592	19.0826	15.2482	6.0641	8.396	12.1083	10.0496	9.669	11.0249	9.5874	8.4395	12.8516	10.1752	8.9934	8.5224	9.9103
600219.SH	7.0421	5.8881	6.8853	4.5511	4.5797	5.0739	2.6562	1.9092	4.963	3.8662	3.7339	4.8862	8.0172	8.6977	5.8108	9.949
000425.SZ	26.5499	34.3822	24.3899	13.4724	7.5305	1.0054	-4.1813	-0.0302	3.729	6.6073	11.0056	10.5383	14.5988	7.7328	8.221	9.9819
002154.SZ	15.7097	13.5577	17.5923	16.8576	1.6287	0.7926	0.7773	-16.6587	0.1895	-0.6487	3.8635	9.8187	11.2006	9.2454	14.6171	10.0157
000960.SZ	4.6806	8.2361	14.6967	0.5891	-24.2502	-1.1526	-30.5502	2.8585	9.9117	6.5254	6.84	4.9095	20.3957	7.7962	8.0919	10.0562
600300.SH	-2.3954	1.9501	3.8564	-0.0903	-8.2735	2.687	1.182	0.6447	-3.1937	-1.0714	-0.7346	2.2486	7.3209	3.7286	5.4034	10.0678
600268.SH	7.9691	8.5799	4.915	-1.4568	-1.0827	-16.5726	0.2727	-4.3592	-2.2427	-5.275	0.4572	2.1578	7.9692	4.7208	6.742	10.1077
600262.SH	5.3786	8.3859	13.4061	12.9937	9.4128	5.5149	-16.822	-0.4032	1.1202	6.7044	4.917	4.812	-0.2773	7.9351	8.8494	10.1109
000777.SZ	7.4207	5.6941	4.5569	5.072	5.8389	4.83	6.2225	3.9033	2.4882	6.651	8.7566	5.7308	5.833	8.4905	10.1614	10.142
002017.SZ	3.3743	3.1854	4.8227	5.2914	5.3139	6.3131	7.1657	8.4396	3.6475	2.7903	2.815	2.0971	2.3007	5.9014	9.6589	10.2467
000612.SZ	10.1116	5.9235	16.7878	-2.8299	6.1636	6.948	-2.227	3.4163	1.8888	-8.3546	2.4805	12.5324	13.1382	4.7973	10.6486	10.2713
600582.SH	25.9292	23.425	22.6869	22.5919	13.7949	7.6266	9.2616	6.3231	6.161	5.6249	6.2257	7.3033	8.011	9.0904	10.0797	10.3307
600329.SH	12.4044	14.6674	12.911	17.2947	12.7327	13.255	10.3051	8.6137	9.5142	11.5857	11.5689	11.3104	12.1591	11.939	14.5143	10.3345
000559.SZ	14.7711	13.5182	10.3479	6.6642	9.2811	17.2079	17.8833	18.6301	17.1029	12.0243	7.3747	5.0225	6.3555	7.2146	8.7672	10.3635
002209.SZ	7.7716	7.1868	7.3916	3.1189	1.7011	1.0047	-4.4544	-9.7214	-1.15	-2.0246	-8.6339	-1.1813	-11.5555	1.7044	4.3284	10.4191
002206.SZ	15.0986	13.8609	11.4459	3.742	3.9119	6.2597	8.4034	9.3189	10.1359	11.5781	10.5241	8.5481	17.8338	8.9504	9.8276	10.5272
000404.SZ	23.8804	2.0337	-3.6332	15.7502	10.479	8.5758	8.6116	8.6727	2.1552	0.008	1.1044	1.7101	0.9447	6.3347	8.3362	10.534
000920.SZ	-5.292	2.3114	5.3302	5.2895	3.9134	-0.2627	8.0265	9.5137	12.4044	10.6429	1.5334	8.2266	8.3803	8.5924	8.8036	10.6278
600562.SH	-15.8225	3.4403	1.5732	2.5517	7.242	16.3428	18.5451	16.1036	9.1361	1.5903	1.682	13.009	10.3039	10.6293	10.8433	10.6499
000737.SZ	-52.0672	-42.98928	1.5393	-52.376184	-41.2531	-70.9357	-92.3855	-50.3882	-7.5216	-182.476064	-17.0019	-5.5946	2.4591	15.184	13.4793	10.7448
300001.SZ	14.7237	10.4238	9.0695	6.1376	8.7208	10.7909	6.5032	7.3681	2.5454	1.6052	3.9651	2.3801	2.0039	2.4306	6.2092	10.7861
002273.SZ	13.7765	20.8963	16.2861	13.9842	10.0016	11.5744	6.8218	8.0321	10.298	8.1713	8.2873	6.9356	5.3853	6.2752	6.2394	10.8368
600987.SH	13.1567	17.273	17.1203	16.11	20.2637	18.0553	17.6228	17.36	15.9222	14.6843	15.14	11.0253	11.3589	10.3923	11.7751	10.8674
002287.SZ	17.7462	12.9888	13.4841	13.7756	13.2552	13.1797	14.521	13.345	15.2971	14.1022	14.1768	14.165	11.9206	13.5285	10.4864	10.9396
000830.SZ	2.7088	6.0153	10.03	5.5139	5.086	5.6066	3.2751	2.5009	20.9677	29.9771	8.5475	5.7322	32.7154	17.3013	5.0521	11.0278
000533.SZ	20.9804	-3.1576	-0.7163	5.4061	8.3682	8.2645	6.8829	0.3415	0.8588	-76.9138	-5.0485	0.2478	0.3772	1.1997	9.6911	11.0412
600298.SH	20.6657	20.3785	11.1439	7.3219	4.2973	4.0382	8.3272	15.69	22.4551	20.1192	17.9549	22.3512	16.6357	13.8305	11.4265	11.1923
600549.SH	8.8394	13.7023	34.1374	13.5261	9.3492	5.6263	-9.9698	0.9051	7.6471	4.3597	1.4365	6.1202	12.4281	13.0415	13.2066	11.204
600160.SH	3.4185	26.0392	43.516436	10.1282	3.1646	1.3536	1.2607	0.6149	8.3636	16.9439	4.5059	-0.8889	7.9976	16.1348	5.2153	11.2402
600887.SH	17.1307	15.1146	25.5809	19.8932	18.7624	21.6787	20.8107	21.023	22.1157	22.1734	23.1954	23.4455	20.3446	17.5261	19.3169	11.2656
002020.SZ	-0.4891	3.2818	3.9811	3.7962	6.7798	9.5466	7.862	7.8249	1.3307	8.4498	11.6039	11.7221	11.8003	12.104	10.0022	11.2701
600085.SH	9.5365	10.644	12.1368	14.8479	14.0793	14.1534	13.7412	12.2102	12.3278	11.3297	9.9903	10.6114	11.8158	12.4643	13.3246	11.2878
600362.SH	10.208	17.343	17.5888	10.7024	7.1493	3.8414	0.266	3.0013	5.0687	2.8012	4.3482	4.9252	10.939	7.5595	7.6256	11.4018
600216.SH	38.505324	34.6484	24.6204	16.1732	7.1308	3.3159	-0.8302	6.7328	2.9919	5.0499	2.835	7.5527	11.9406	5.7014	1.623	11.4418
002223.SZ	21.5878	22.5307	19.2862	19.0636	16.3086	16.3985	18.1457	13.9323	10.1059	11.998	12.2655	24.0795	16.7917	13.7933	16.978	11.4642
000538.SZ	17.4812	23.1498	23.6977	24.7735	23.2384	22.4292	21.2466	18.5197	16.4751	15.4299	7.9322	7.6296	8.7538	8.4244	9.6031	11.4928
600761.SH	4.1997	14.6202	13.3254	10.4617	12.8934	11.9604	7.8486	7.976	7.6339	9.8519	10.7396	11.6653	8.921	11.8639	15.0983	11.5058
600486.SH	12.0684	6.7829	8.0955	10.5719	17.6711	16.6661	14.0578	11.2596	13.9764	20.8249	18.2613	19.8181	17.6438	24.9686	16.5468	11.5082
000521.SZ	5.7786	9.1455	2.8178	5.8754	8.1561	7.4359	2.7603	3.7374	-1.926	-0.0624	-1.007	-5.6357	-2.8936	2.0536	13.6343	11.5939
600183.SH	12.6548	20.2818	12.8248	7.468	9.0124	11.2746	12.1036	15.009	18.1077	14.8917	18.2938	17.1529	21.9987	10.7426	7.9459	11.5971
600529.SH	9.7184	10.0693	6.4798	6.0584	6.012	6.0959	6.7742	7.6471	7.7845	10.1209	12.1923	13.6247	12.8216	10.3593	10.2304	11.6273
600664.SH	15.8093	17.7617	8.7104	8.9302	1.7026	2.798	7.1878	9.5592	3.8908	3.7799	-0.2146	-16.0009	5.9215	5.643	7.1852	11.6305
002126.SZ	10.5271	22.2551	10.9787	2.4611	6.9855	9.8011	10.5508	11.4082	10.3759	8.7201	4.713	6.792	4.9871	6.7218	11.4592	11.6997
600379.SH	4.6794	2.9631	-0.2305	2.6361	4.0108	4.2876	6.0336	7.5809	6.7831	6.5481	7.7471	7.369	7.7285	8.534	9.8847	11.766
000707.SZ	-0.8871	2.7815	17.1782	-4.5266	-39.4332	-3.9197	-2.6529	-55.6325	-111.309044	-182.476064	-30.2102	0.5054	51.378616	55.489196	29.785812	11.8255
002078.SZ	16.3324	18.7667	6.976	2.0552	6.4948	8.6924	11.9729	13.9744	22.2926	19.3135	15.4522	12.528	16.8273	13.2533	12.3194	11.835
600720.SH	25.4916	20.9224	11.6323	4.9272	11.8089	12.5792	1.2552	3.3682	10.4521	12.3602	17.2155	20.7637	11.9746	8.9527	16.8822	11.8955
000913.SZ	5.9192	5.2954	-1.5203	-0.3736	-2.4272	-11.8273	-7.5311	-11.1445	2.6691	1.4637	3.8073	7.0521	6.4573	12.1652	9.6846	12.1683
600398.SH	3.4562	4.4081	5.265	5.1623	6.6036	31.148204	26.58248	28.557188	30.9914	27.0788	22.6862	12.6846	16.6346	14.0251	17.6832	12.1892
000902.SZ	-20.3365	3.2981	-3.5983	-19.1898	-22.8288	31.148204	19.8722	11.2368	12.3719	13.7527	10.0352	13.7033	15.8904	15.3799	12.7939	12.3075
002035.SZ	14.8487	23.6244	24.9267	19.6179	18.3685	17.9715	11.8723	19.0017	25.0222	27.3038	24.9174	12.1564	5.7993	2.7208	11.863	12.3923
000534.SZ	2.1811	0.5281	-0.387	13.6626	11.7543	2.4712	-0.6479	-7.5993	-9.0068	-3.4077	0.1964	1.3458	4.4892	7.1283	8.6598	12.4714
000708.SZ	17.4228	23.3754	17.8622	5.6811	6.4552	8.2151	6.7526	8.0654	11.1917	12.3242	34.515832	21.805	25.5777	17.5985	14.0571	12.509
000550.SZ	23.5554	31.226	26.2223	17.347	17.6848	15.7406	14.067	7.1116	1.3125	-2.4208	-2.9525	3.7722	0.3032	-2.5806	10.1586	12.5338
000661.SZ	21.3188	23.4723	16.8622	37.558612	28.4543	24.4218	23.2581	16.4141	15.439	20.5938	26.5435	31.0494	29.3444	25.2481	22.5081	12.559
600186.SH	-0.8514	-18.2377	-46.5287	-29.7931	-44.7115	-45.1629	-136.771124	-135.2709	-111.309044	-0.9755	-124.852672	19.6117	5.0528	4.4256	7.9933	12.5652
000338.SZ	33.3451	43.772084	25.93	11.0899	12.7145	11.2129	3.3866	6.8238	19.3251	21.4857	19.6899	18.1048	13.621	4.5566	10.5953	12.6812
002296.SZ	12.1052	13.6562	13.4069	2.2529	5.2939	6.5121	5.0943	5.4636	-10.2575	0.9214	4.5854	5.0786	7.2275	5.3228	5.9593	12.6961
002138.SZ	12.2823	15.8156	6.9303	10.1608	11.597	11.2285	10.831	13.4192	7.39	8.9712	8.5808	11.3809	13.3539	6.6384	10.2741	12.7774
000792.SZ	38.505324	32.2093	27.8702	15.4642	6.1589	7.6517	0.7236	-0.5239	-19.1186	-20.062	-7.3227	0.5054	51.378616	55.489196	29.785812	12.8518
600426.SH	16.4719	6.5294	7.0733	8.4684	8.558	12.8848	12.8857	11.2899	14.1068	28.1984	18.2831	11.882	38.2328	26.0952	13.2708	12.9193
600872.SH	2.3279	4.4794	6.5134	4.6239	9.7074	11.6834	8.5602	12.6836	13.9666	16.9537	18.2564	20.9428	16.9902	16.2605	13.5863	12.9974
002327.SZ	12.509	11.8448	17.0487	18.7591	17.9459	18.1445	17.0511	16.5406	15.8479	14.6387	12.2717	13.5024	14.1805	12.8915	13.6981	13.0138
600993.SH	13.2112	10.4354	14.2978	11.4061	12.4615	12.1299	11.487	11.7377	11.8773	12.7326	13.2882	12.1017	14.3399	13.8493	9.7417	13.0923
002290.SZ	13.9484	10.6701	6.3414	2.1424	2.4855	-13.3949	2.7672	2.1681	-1.5797	3.5533	-124.852672	13.4047	15.3882	14.1818	11.8934	13.1411
600210.SH	18.6655	19.2917	13.6671	3.6007	5.8371	3.3925	2.1924	4.8687	4.8549	6.1454	8.8984	10.4792	9.8236	9.4858	10.0094	13.1952
002304.SZ	38.505324	36.7811	43.516436	37.558612	31.0876	24.0766	23.046	22.0722	22.0861	23.3356	18.6902	15.0735	18.2109	20.6237	19.8018	13.2048
600521.SH	12.4014	5.3669	16.2318	17.1245	12.8807	8.0811	12.1326	11.3976	13.0465	2.5596	9.2989	13.4668	0.9094	16.3493	11.3742	13.306
600062.SH	13.2829	12.6367	11.7002	12.144	12.4041	9.4903	7.0157	10.2835	11.5424	11.9062	12.0842	10.7544	9.0662	10.9264	11.681	13.3234
002215.SZ	21.4009	9.8523	4.8436	7.509	12.0713	11.6244	13.9237	-21.3241	13.8464	12.5505	7.5492	4.6543	8.4385	6.4954	5.1479	13.4832
002275.SZ	23.6168	14.3202	14.9744	15.6384	17.9729	18.6633	15.1642	15.9138	17.3381	14.1984	13.0445	8.7365	8.9835	7.8676	13.5812	13.6011
000423.SZ	20.5458	21.1443	26.2552	24.4634	24.9581	23.1479	23.1452	22.6254	21.5404	18.1129	-5.0458	-0.4005	3.5767	6.8941	10.2871	13.7116
600600.SH	15.629	15.4057	14.3892	12.4694	12.5026	11.367	6.6113	5.0006	5.8296	6.0015	7.2531	9.125	10.1164	13.2341	14.0552	13.9838
000513.SZ	20.7314	16.8085	12.7452	13.5422	14.5501	13.1521	13.3875	12.5774	9.4917	8.8423	10.9221	12.3017	12.9588	13.9916	13.4774	14.1853
600114.SH	-2.7821	7.3026	8.9713	5.2359	10.1816	10.6027	10.0094	8.7197	9.9263	8.6669	3.9485	1.3097	-1.5057	5.4855	5.9221	14.1938
002222.SZ	7.1089	10.5366	10.1151	6.2924	5.6857	-3.0089	6.3197	10.5122	18.2941	17.8616	13.0407	12.7955	15.7492	16.5222	13.6993	14.2561
600276.SH	25.2749	23.7403	22.3021	22.0982	21.0683	20.9431	24.3003	23.206	22.3482	21.6691	22.3751	21.5676	12.8251	9.3635	10.5793	14.3698
002170.SZ	1.4247	16.6092	8.229	7.8192	8.7631	12.0968	8.6859	3.8793	-5.6523	-2.1561	0.7482	3.4692	3.6398	3.9469	10.406	14.3825
002103.SZ	9.2583	6.0952	3.7713	4.1216	0.1618	-1.0703	5.9895	5.0744	0.4019	-50.1258	-0.4702	-26.9974	0.187	-4.4351	15.1865	14.429
600161.SH	20.746	17.4043	19.0774	19.5891	20.9502	5.782	-0.6001	11.825	15.8094	15.7714	16.6856	14.7634	12.0301	10.1362	11.8625	14.4901
000786.SZ	14.7185	15.7048	16.4279	19.4286	21.0354	16.9289	11.3878	12.6428	21.0409	19.0949	16.7999	18.131	19.1721	13.1094	15.7716	14.5112
600531.SH	9.4476	11.5568	3.5363	0.6191	-36.4499	-5.1605	-3.6302	6.3129	8.4347	3.7704	4.7765	7.0872	9.1244	9.1557	12.4923	14.562
600309.SH	16.5762	20.2274	26.7543	30.5146	30.9484	24.2389	14.0277	27.8586	44.956704	32.8697	24.0504	20.9425	41.5354	21.738	19.8656	14.5774
600559.SH	7.1105	10.1197	18.5385	20.2382	9.0271	6.277	5.4422	6.1301	9.2369	13.8609	12.0302	8.0835	9.6639	11.8403	13.4209	14.5929
600737.SH	8.0459	-2.7619	-0.8708	-32.604	-8.1372	-2.4673	0.5222	5.8821	11.3914	5.3006	6.2934	6.3635	4.9622	6.0513	18.8931	14.6383
600866.SH	24.8398	21.6582	-3.119	-18.5667	-16.8954	-25.1424	-34.5956	-3.982	-16.245	3.8125	11.6762	7.9328	5.6197	2.7063	10.0691	14.7958
000683.SZ	-7.9884	3.0587	7.1962	1.7878	-10.036	-1.7857	0.7043	-7.2314	8.452	12.9184	6.6089	0.7324	22.1472	19.1204	18.5579	14.8089
002179.SZ	10.9626	14.3748	14.89	13.5638	11.3208	12.2056	17.7551	18.3924	17.1887	16.1883	14.5546	15.4101	15.5227	16.2193	17.1232	14.8689
000700.SZ	2.9378	4.1021	8.0152	7.265	14.6858	15.9891	12.2199	4.4928	-0.3418	-6.1861	0.8332	0.3486	7.1489	15.1478	14.1562	14.8981
600612.SH	13.4184	19.0087	26.7682	23.0389	24.0231	23.3578	21.8366	20.4894	19.1864	18.3515	19.8955	20.2019	18.5289	17.8786	19.8667	14.9838
000739.SZ	4.0247	2.2367	-0.4566	0.7075	9.6258	10.1969	7.6946	8.1893	7.3844	10.6959	14.8962	16.9439	17.6301	15.8214	17.4942	15.1865
002130.SZ	12.3981	16.0372	11.5501	7.3141	7.591	11.6993	6.1223	3.932	4.1932	3.5338	6.6448	11.2905	14.9286	13.8154	13.9721	15.2936
002043.SZ	2.1051	6.102	3.1807	3.4171	2.2454	4.6183	8.4804	18.6702	17.827	13.9473	16.2477	22.4729	29.1427	15.4671	21.0077	15.6625
000807.SZ	1.2029	-0.3574	1.6095	-3.101	-6.2932	-13.9722	-8.2023	1.3576	6.5822	-16.4698	3.5197	6.7837	22.0795	21.4408	16.3494	15.7563
002003.SZ	17.8983	23.3547	13.7692	10.2368	12.3874	13.2752	13.2268	14.5174	15.6003	12.8161	11.7485	10.2502	16.8683	16.9393	14.7239	15.8211
000999.SZ	19.7183	18.5893	16.7561	20.2072	20.147	15.511	14.7024	13.2172	12.1866	12.1364	10.2816	10.1547	12.7745	13.7428	15.0707	16.0424
600566.SH	1.2998	1.4191	0.9456	-7.1909	31.0876	27.751	25.8164	28.5185	28.6505	32.3137	27.0868	17.7994	18.4464	19.8354	21.8117	16.1559
600550.SH	13.2053	6.7761	-1.3058	-25.878	-77.88896	-20.5895	-110.8742	1.5125	-30.3569	-150.0043	-7.3622	-11.1412	2.9781	-0.996	-35.8706	16.4575
300009.SZ	12.3593	8.4639	9.2534	11.5035	13.8277	15.2028	13.3741	14.1645	16.4342	14.9599	4.598	11.5748	5.6143	21.418	23.3032	16.4608
002098.SZ	5.3619	9.5043	8.4509	5.3137	9.8058	10.0159	7.0221	10.181	10.0463	-84.4744	8.2748	4.8536	13.752	8.846	11.3882	16.461
002028.SZ	12.8955	8.1483	4.0172	6.8071	9.2235	8.7665	7.3482	7.0027	4.1502	4.4212	10.1928	14.6424	14.9343	13.3195	14.5332	16.5036
600690.SH	14.7259	24.8181	31.7514	32.6419	29.3728	23.8192	16.504	17.6623	19.2012	18.4354	13.2091	11.2599	16.1379	16.1204	16.0703	16.5718
002262.SZ	14.9855	17.4126	20.5213	22.4019	22.9748	23.6072	17.6838	15.3145	15.6651	18.4273	18.3265	18.346	17.2149	16.5563	16.8056	16.6522
000915.SZ	8.8878	16.3189	17.5106	21.0646	21.7134	22.2296	13.7121	16.3893	17.1825	9.6403	11.5282	14.4881	16.9759	21.9142	20.5061	16.66
002050.SZ	18.1113	15.4965	13.2645	8.0696	10.3457	14.1393	13.3737	15.5897	16.4461	15.7035	15.0933	13.1286	14.0229	19.0228	18.9198	16.7666
600885.SH	-165.4802	5.5638	4.9673	37.558612	17.3659	16.7401	16.2025	17.916	17.2622	15.41	14.2717	13.2757	15.2801	17.0887	16.7965	16.9765
002088.SZ	11.3131	9.2814	8.0491	5.8575	5.3298	4.8209	3.9251	5.6733	11.7785	15.5769	15.636	15.3298	20.816	19.9473	18.3916	17.0544
600862.SH	7.4274	1.6692	4.2714	1.5482	-6.8831	-18.6701	6.1788	0.6305	1.1534	7.4264	6.2969	8.6042	11.8928	14.454	17.2356	17.0679
002014.SZ	14.7764	15.2978	16.9697	14.3627	11.2966	9.3525	10.5548	11.291	10.7336	11.2392	12.8936	14.3244	13.575	14.5908	16.2491	17.4548
002056.SZ	6.7505	14.0695	2.2995	-8.4863	8.8135	9.9288	6.6081	9.4343	11.5447	12.3457	11.7015	16.0828	14.183	22.1	24.1743	17.5194
002270.SZ	11.0173	3.0179	3.5793	1.646	2.2533	1.3467	17.7955	12.4681	14.4047	5.6608	5.7945	5.9352	6.6025	11.0979	15.0352	17.8591
000921.SZ	-3.46	5.5638	29.1709	37.558612	31.0876	18.7827	6.197	22.3964	18.0559	16.6692	15.26	11.8489	6.6211	8.2843	18.7667	17.9492
000680.SZ	13.1806	22.5687	10.5749	-1.3717	-8.7329	-0.1903	-24.3791	-4.6533	-0.7561	3.3443	-0.3591	2.5025	5.5205	5.4737	13.4201	18.2527
600961.SH	4.2206	-1.2176	-36.3778	-52.376184	-42.8865	-17.217	-136.771124	28.557188	19.4728	-182.476064	-102.1568	31.907448	51.378616	38.2043	29.2173	18.2701
601600.SH	-9.5676	0.22	-0.6368	-18.1419	-17.7035	-47.7525	-19.1673	-0.9454	2.0184	0.3442	0.4305	0.7219	12.5987	5.6069	11.5169	18.4796
002011.SZ	10.0629	10.7454	10.4467	8.126	-1.6312	2.1801	0.1954	-1.5812	0.1688	-63.571	1.3139	3.6042	24.4676	17.1299	20.3592	18.7135
600873.SH	4.9503	26.2134	11.8406	10.5409	3.2136	4.9286	3.1371	9.6887	9.17	9.7948	9.4652	10.0941	20.716	34.968	22.2825	18.7673
000408.SZ	-68.2506	0.3877	4.7444	3.7835	-12.0275	-29.6642	-58.0094	28.557188	19.4927	11.7723	4.8156	2.4552	15.6345	52.8055	28.3948	18.9202
600750.SH	20.4431	19.4404	11.519	11.607	6.5974	12.4195	15.4112	15.1016	15.2088	14.7897	12.6977	11.9537	10.7655	12.8331	18.2303	19.4734
002112.SZ	7.9328	8.6792	-7.6505	0.534	3.8333	2.7635	1.1818	-11.3785	-28.7254	-12.2172	1.0463	7.1637	3.358	8.8304	17.3758	19.681
000933.SZ	18.6389	29.9723	21.8147	2.9542	-0.0498	-5.6201	-28.7162	6.5491	8.5531	-37.9882	-22.6367	1.18	42.6691	55.489196	29.785812	19.8219
002318.SZ	11.0617	4.8569	6.7957	9.3459	11.7414	8.6318	4.3933	5.8403	4.0553	8.8811	13.6206	16.0464	14.7882	22.4189	18.1351	20.1191
000848.SZ	22.8132	25.6364	25.2866	28.1774	31.0876	31.148204	26.58248	24.807	20.8253	21.084	23.7551	20.4738	24.9166	23.5732	21.7048	20.1521
600563.SH	11.8084	21.3425	21.6339	16.5409	17.7709	17.6503	16.7837	18.7484	18.011	18.6159	16.4143	17.6165	23.2337	25.9494	22.7588	20.5032
600609.SH	-165.4802	43.772084	6.729	1.4909	-4.1295	-48.699	-25.7686	-156.876748	-111.309044	18.304	2.9576	1.5669	33.3008	16.1146	8.3348	20.6293
002158.SZ	13.2183	21.1247	19.8268	14.0012	16.8042	18.4813	9.8105	8.0185	7.8135	9.5193	10.9374	15.4242	18.5877	21.3577	24.8469	20.722
002311.SZ	12.2448	9.2186	14.3657	15.647	9.2751	12.4302	15.6333	15.3303	19.1806	19.6132	18.7633	21.3167	10.6873	17.8413	13.5647	20.8441
600760.SH	8.9648	4.7218	-24.9415	-13.1014	-18.2878	-21.8326	-49.0724	-26.0867	9.7559	9.4688	10.1964	9.9756	14.8097	18.0784	20.8391	20.9668
002001.SZ	38.505324	28.9395	21.6112	15.3164	13.5539	11.5207	5.0417	15.1901	14.9542	19.1794	11.7188	18.8499	20.1668	15.81	10.8071	21.5369
600285.SH	2.9652	1.3418	1.9442	4.5245	6.5054	5.4705	7.4282	8.3919	9.4336	11.4093	13.249	13.2449	15.4544	16.9378	20.0011	21.9031
600436.SH	16.5557	18.123	22.8651	24.0335	20.1561	14.0929	15.1521	15.7141	20.3226	24.5597	23.2593	21.9288	27.3913	23.5422	23.1021	22.0013
600660.SH	34.1259	34.557	24.2722	22.4763	24.6891	26.1419	20.7131	17.8222	16.3645	17.6965	13.4881	10.725	11.7574	16.8714	18.294	22.1869
600671.SH	-29.3708	-9.0775	-2.8772	-52.376184	-4.1719	3.1553	-31.7652	-24.3759	-25.5432	-41.5315	-38.594	-57.2694	-60.7248	-95.607584	-91.899592	22.2603
000895.SZ	33.547	36.54	35.3334	25.1756	27.9476	25.0803	24.3179	26.4974	27.8333	33.6953	34.515832	28.6972	19.042	23.3611	22.1666	22.9391
000596.SZ	16.3591	30.8898	29.0541	23.2029	16.6881	14.3455	15.1476	15.1989	17.7441	23.3013	22.8585	18.6757	16.4498	17.494	22.4502	23.6331
600211.SH	2.978	7.3129	5.9266	6.3968	5.803	4.841	14.5309	28.557188	11.9408	7.1203	12.9985	14.575	2.562	13.0875	24.6869	23.6478
000651.SZ	31.8356	34.6092	33.0413	31.5455	29.0508	31.148204	26.58248	28.557188	35.4439	32.6033	23.9939	18.0043	19.9688	23.9371	25.8161	23.681
000858.SZ	25.1941	27.4538	29.9872	36.5725	24.3101	15.5205	14.8962	14.8757	19.2058	22.939	25.2666	24.9942	25.2499	25.0244	24.7279	24.1527
600096.SH	1.4255	3.4675	2.847	-9.5324	-21.8008	-39.3101	-8.4704	-73.5598	-24.0293	-3.7538	-2.8422	0.8855	42.1914	44.3704	25.6841	25.210812
600066.SH	27.1616	38.2123	39.1125	25.746	20.0493	19.3099	26.58248	28.557188	19.2765	11.0941	9.0416	-0.3347	1.9667	1.683	9.9644	25.210812
600779.SH	21.2684	13.3047	16.1416	18.5192	-15.6312	-29.2433	7.2514	15.6193	23.4367	35.2651	34.515832	31.907448	51.007	38.2064	29.785812	25.210812
000568.SZ	38.505324	43.772084	43.516436	37.558612	31.0876	8.4936	14.4883	18.1854	19.3848	21.6776	25.2996	28.2043	30.8495	33.1624	29.785812	25.210812
002032.SZ	14.0223	16.4786	16.6375	15.5302	18.5511	18.6456	20.2285	21.8898	24.4219	27.2434	27.2181	22.7276	25.0687	25.7621	29.785812	25.210812
600519.SH	33.5124	30.7334	40.3996	37.558612	31.0876	31.148204	26.58248	24.7839	33.1303	34.8382	33.2788	31.6254	29.9725	32.4467	29.785812	25.210812
600809.SH	22.9235	28.2768	35.8385	37.558612	26.213	9.4519	12.4827	13.1261	18.86	25.561	27.9517	31.907448	42.0748	44.2611	29.785812	25.210812
600132.SH	13.9142	9.3198	9.4416	9.4233	11.083	5.3006	-5.7026	15.4809	25.7493	30.6584	34.515832	31.907448	51.378616	55.489196	29.785812	25.210812
002052.SZ	1.449	-11.2775	-2.4092	8.4099	1.2351	-37.2747	-14.1344	-45.4477	-9.2892	-40.4889	-41.8953	-49.0568	-67.19052	-95.607584	-91.899592	25.210812
