# Supplementary material for: The wave-particle duality of corporate financial metrics
Source: PLoS One. 2025 Nov 21;20(11):e0336976. doi: 10.1371/journal.pone.0336976 (PMC12637925; doi:10.1371/journal.pone.0336976)
Supplement: S1 File — (ZIP) [file pone.0336976.s001.zip › ROE_jump_statistics_2010-2024 (z=2.0).csv]

Code	V1	V2	V3	V4	V5	V6	V7	V8	V9	V10	V11	V12	V13	V14	V15	I1	I2	I3	I4	I5	I6	I7	I8	I9	I10	I11	I12	I13	I14	I15	Cumulative number of jimps
000008.SZ	31.65	-1.52	2.97	2.32	-0.74	8.19	-0.06	-0.28	-0.3	0.02	-3.85	-0.82	0.23	-0.16	0.05	0	0	0	0	0	1	0	0	0	0	1	1	0	0	0	3
000012.SZ	0.32	-0.32	-0.89	3.82	-0.46	-0.4	2.84	-0.09	-0.54	-0.04	0.36	1.43	0.13	-0.24	-0.92	0	0	0	0	0	0	0	0	0	0	0	0	0	0	0	0
000016.SZ	-0.73	-4.34	0.52	-0.26	-5.84	-1.81	0.7	0.82	-4.53	-1.35	-0.24	-0.29	0.14	-0.38	-0.82	0	0	0	0	1	1	0	0	0	0	0	0	0	0	1	3
000017.SZ	2.61	-0.11	-0.9	3.06	-31.51	0.95	5.41	-0.49	-2.55	-4.65	1.46	-2.44	0.89	2.21	-0.24	0	0	0	0	1	0	0	0	0	1	0	0	0	0	0	2
000020.SZ	1.29	-0.08	-0.65	-2.55	1.39	-13.8	1.15	-0.6	-0.27	2.11	-0.17	0.52	-0.3	2.43	1.13	0	0	0	0	0	1	0	0	0	0	0	0	0	0	1	2
000021.SZ	0.07	-0.18	-1.02	-1.53	10.64	0.02	-0.48	-0.23	-1.71	3.38	0.73	-0.15	0.84	-0.02	0.25	0	0	0	0	0	0	0	0	0	0	0	0	0	0	0	0
000030.SZ	2.61	-0.11	-11.54	1.54	-0.48	-0.25	0.21	0.12	-0.12	0	-0.06	-0.24	-0.37	0.1	0.23	0	0	0	0	0	0	0	0	0	0	0	0	0	0	0	0
000039.SZ	10	0.12	-0.56	-0.25	0.49	-0.32	-0.74	1.5	0.46	-0.5	-0.75	13.91	-0.26	-0.85	4.03	0	0	0	0	0	0	0	0	0	0	0	0	0	0	0	0
000045.SZ	-0.42	-0.14	-4.24	-0.33	0.26	0.36	-0.08	1.03	-21.66	0.41	1.41	1.21	0.31	0.14	0.21	0	0	0	0	0	0	0	0	0	0	0	0	0	0	0	0
000049.SZ	2.05	0.77	-0.14	-0.17	0	-0.19	-0.09	-0.01	0.06	-0.01	0.08	-0.07	-0.1	-0.52	-0.49	0	0	0	0	0	0	0	0	0	0	0	0	0	0	0	0
000050.SZ	1.21	-1.45	-0.4	2.35	-0.83	-0.45	5.99	0.27	-1.09	5.31	2.14	-0.32	-3.13	-2.09	0.39	0	0	0	0	0	0	0	0	0	0	0	0	0	1	0	1
000055.SZ	-0.13	0.56	-0.86	7.93	-0.05	-0.61	11.55	-0.54	-0.96	10.19	0.27	-0.57	0.56	-0.03	-0.43	0	0	0	0	0	0	1	0	0	0	0	0	0	0	0	1
000059.SZ	0.98	0.87	-0.99	-15.92	-7.9	1.16	5.54	-0.14	-0.51	-0.17	-0.72	2.38	-0.47	-0.98	-282.57	0	0	0	0	0	0	0	0	0	0	0	0	0	0	1	1
000060.SZ	0.43	0.49	-0.63	-0.39	-0.18	-1.59	2.28	2.12	-0.1	-0.32	0.01	0.31	0.01	-0.45	0.64	0	0	0	0	0	0	0	0	0	0	0	0	0	0	0	0
000063.SZ	-0.09	-0.67	-5.06	1.02	25.35	-0.08	-0.29	-0.59	-5.11	1.16	0.75	1.64	0.61	0.04	-0.25	0	0	0	0	0	0	0	0	0	0	0	0	0	0	0	0
000066.SZ	3.25	-1.54	-6.13	-0.22	0.5	-1.26	1.1	2.87	-0.08	0.33	-0.15	-0.75	-0.93	-93.66	-0.38	0	0	0	0	0	0	0	0	0	0	0	0	0	0	0	0
000070.SZ	-0.52	0.58	0.59	-0.19	0.03	-7.08	1.26	0.9	0.05	-0.68	-1.48	-11.99	0.75	-1.35	-0.55	0	0	0	0	0	1	0	0	0	0	0	1	0	0	0	2
000100.SZ	-1.65	2.23	-0.38	2.09	0.61	-0.3	-0.99	78.7	0.16	-0.85	10.77	1.68	-1.24	1.34	-0.71	0	0	0	0	0	0	0	0	0	0	0	1	0	0	0	1
000153.SZ	0.41	-0.83	0.92	0.47	0.56	-0.38	0.74	0.24	-0.15	-0.06	0.3	0.13	0.17	0.27	-0.21	0	0	0	0	0	0	0	0	0	0	0	0	0	1	0	1
000157.SZ	-0.27	-0.04	-0.26	-0.52	-0.91	-2.44	-2.93	-3.89	1.18	1.32	0.62	-0.24	-0.79	1.1	-0.08	0	0	0	0	0	0	0	0	0	0	0	0	0	0	0	0
000301.SZ	0.01	0.85	0.5	0.27	-0.08	-0.12	-0.19	0.04	1.22	0.01	-0.9	4.56	-0.95	1.27	-13.52	0	0	0	0	0	0	0	0	1	0	0	0	0	0	1	2
000338.SZ	0.31	-0.41	-0.57	0.15	-0.12	-0.7	1.01	1.83	0.11	-0.08	-0.08	-0.25	-0.67	1.33	0.2	0	0	0	0	0	0	0	0	0	0	0	0	0	0	0	0
000400.SZ	-0.07	0.08	0.98	0.41	0.39	-0.51	0.07	-0.33	-0.74	1.18	0.54	0.03	-0.01	0.14	0.15	0	0	0	0	0	0	0	0	0	0	0	0	0	0	0	0
000401.SZ	0.18	-0.16	-0.93	1.13	-1.59	-17.68	0.74	1.12	10.97	0.8	-0.04	-0.42	-0.63	-2.56	0.3	0	0	0	0	0	1	0	0	0	0	0	0	0	0	0	1
000403.SZ	-0.8	3.63	-0.31	-0.24	-0.1	-0.24	-0.39	-0.11	0.67	0.7	-0.08	-0.61	0.1	0.01	0.13	0	0	0	0	0	0	0	0	0	0	0	0	0	0	0	0
000404.SZ	-0.91	-2.79	5.33	-0.33	-0.18	0	0.01	-0.75	-1	135.36	0.55	-0.45	5.7	0.32	0.26	0	0	0	0	0	0	0	0	0	0	0	0	0	0	0	0
000408.SZ	1.01	11.23	-0.2	-4.18	-1.47	-0.96	1.49	-0.32	-0.4	-0.59	-0.49	5.37	2.38	-0.46	-0.33	0	0	0	0	0	0	0	0	0	0	0	0	0	0	0	0
000410.SZ	0.93	26.42	-1.33	-2.19	0.34	-10.91	-2.69	-0.06	-0.49	0.25	0.31	0.97	-27.89	0.67	0.12	0	0	0	0	0	1	1	0	1	0	0	0	0	0	0	3
000420.SZ	-0.72	-3.38	0.3	-1.4	0.58	0.92	1.6	0.81	0.61	-0.34	-3.55	0.42	0.81	1.4	0.76	0	0	0	0	0	0	0	0	0	0	0	0	0	0	0	0
000422.SZ	1.15	-0.1	-0.3	-1.02	-1.9	0.26	-38.19	-4.24	0.4	-0.64	0.21	1.59	-0.04	-0.83	-0.28	0	0	0	0	0	0	1	1	0	0	0	0	0	0	0	2
000423.SZ	0.03	0.24	-0.07	0.02	-0.07	0	-0.02	-0.05	-0.16	-1.28	0.92	9.93	0.93	0.49	0.33	0	0	0	0	0	0	0	0	0	1	0	0	0	0	0	1
000425.SZ	0.3	-0.29	-0.45	-0.44	-0.87	-5.16	0.99	124.07	0.77	0.67	-0.04	0.39	-0.47	0.06	0.21	0	0	0	0	0	0	0	0	0	0	0	0	0	0	0	0
000505.SZ	0.81	-6.34	-1.71	-0.52	-0.01	0.92	0.66	3.92	-0.01	-0.23	0.44	0.08	-0.4	-0.36	-0.87	0	0	0	0	0	0	0	0	0	0	0	0	0	0	0	0
000509.SZ	2.61	-0.11	-0.9	3.06	-38.19	-0.75	-0.15	0.69	-2.69	0.96	-10.84	0.78	0.65	-2.57	0.53	0	0	0	0	1	1	0	0	0	0	0	0	0	0	0	2
000510.SZ	2.03	-10.03	-0.4	-0.15	-0.15	0.13	1.33	0.46	0.13	-0.51	0.2	3.3	-0.98	-27.8	0.61	0	0	0	0	0	0	0	0	0	0	0	0	0	0	0	0
000513.SZ	-0.19	-0.24	0.06	0.07	-0.1	0.02	-0.06	-0.25	-0.07	0.24	0.13	0.05	0.08	-0.04	0.05	0	0	0	0	0	0	0	0	0	0	0	0	0	0	0	0
000519.SZ	0.28	-0.26	0.17	5.44	0.02	-0.54	-0.68	0.16	1.42	-0.27	-0.06	0.87	0.54	-0.08	-1.44	0	0	0	0	0	0	0	0	0	0	0	0	0	0	0	0
000521.SZ	0.58	-0.69	1.09	0.39	-0.09	-0.63	0.35	-1.52	0.97	-15.11	-4.6	0.49	1.71	5.64	-0.15	0	0	0	0	0	0	0	1	0	0	1	0	0	1	0	3
000523.SZ	0.63	0.04	-0.32	0.45	0.56	-0.36	-0.19	-0.48	-11.19	0.12	1.05	-5.97	-1.88	1.49	0.32	0	0	0	0	0	0	0	0	1	0	0	0	0	0	0	1
000525.SZ	-1.76	2.53	1.81	-1.73	2.69	-0.81	-0.64	14.74	-0.17	-1.73	0.23	-0.77	6.02	-2.47	0.29	0	0	0	0	0	0	0	0	0	0	0	0	1	1	0	2
000528.SZ	-0.01	-0.41	-0.88	0.6	-0.69	-2.48	0.05	3.41	1.52	0.23	0.11	-0.43	-0.47	0.16	0.89	0	0	0	0	0	0	0	0	0	0	0	0	0	0	0	0
000529.SZ	-0.23	0.25	-0.22	0.27	0.06	-0.2	0.33	0.36	-0.02	0.32	0.05	-0.15	-0.55	-0.14	-0.52	0	0	0	0	0	0	0	1	0	1	1	0	0	0	0	3
000530.SZ	0.07	-0.79	6.7	-0.06	-0.17	0	-0.1	0.01	-0.73	-0.53	-0.71	-62.34	0.18	1.06	1.04	0	0	0	0	0	0	0	0	0	0	0	1	1	0	0	2
000533.SZ	-1.15	0.77	8.55	0.55	-0.01	-0.17	-0.95	1.51	-90.55	0.93	1.05	0.52	2.18	7.08	0.14	0	0	0	0	0	0	0	0	1	0	0	0	0	0	0	1
000534.SZ	-0.76	-1.73	36.29	-0.14	-0.79	-1.26	-10.73	-0.19	0.62	1.06	5.85	2.34	0.59	0.21	0.44	0	0	0	0	0	0	0	0	0	0	0	0	0	0	0	0
000536.SZ	2.11	-0.51	-0.35	1.16	-0.85	0.56	-1.17	-2.71	-18.23	-0.01	0.54	0.56	-1.8	-0.74	-0.23	0	0	0	0	0	0	0	0	1	0	0	0	0	0	0	1
000538.SZ	0.32	0.02	0.05	-0.06	-0.03	-0.05	-0.13	-0.11	-0.06	-0.49	-0.04	0.15	-0.04	0.14	0.2	0	0	0	0	0	0	0	0	0	1	0	0	0	0	0	1
000541.SZ	0.19	0.14	-0.22	0.01	0.22	-0.64	0.89	0.03	0.08	-0.21	-0.19	-0.5	0.62	0.19	-0.68	0	0	0	0	0	1	0	0	0	0	0	1	0	0	0	2
000545.SZ	1.03	-0.11	-0.9	26.57	-0.92	-0.62	4.14	2.02	-0.36	-1.21	-13.53	1.39	-2.61	-0.27	-0.83	0	0	0	0	0	0	0	0	0	0	0	0	0	0	0	0
000546.SZ	1.78	0.35	0.05	-1.95	0.18	4.93	0.33	-0.14	-0.23	0.12	-0.15	-0.97	-36.72	-0.57	0.55	0	0	0	0	0	0	0	0	0	0	0	0	1	1	0	2
000547.SZ	-0.02	0.32	0.16	-1.33	3.05	2.62	-0.19	0.01	0.46	0.25	0.12	-0.38	-1	-947.91	-0.13	0	0	0	0	0	1	0	0	0	0	0	0	0	1	1	3
000550.SZ	0.33	-0.16	-0.34	0.02	-0.11	-0.11	-0.49	-0.82	-2.84	-0.22	2.28	-0.92	-9.51	4.94	0.23	0	0	0	0	0	0	0	0	0	0	0	0	0	0	0	0
000551.SZ	-0.11	-0.86	-2.7	1.61	-0.03	-0.32	3.43	0.26	0.54	0.32	-0.11	-0.08	0.47	-0.22	0.66	0	0	0	0	0	0	0	0	0	0	0	0	0	0	0	0
000553.SZ	29.85	0.9	0.97	1.64	0.18	-0.76	-1.67	1.82	0.14	-0.35	-0.52	-0.72	5.05	-4.7	-0.8	0	0	0	0	0	0	0	0	0	0	0	0	0	0	0	0
000559.SZ	-0.08	-0.23	-0.36	0.39	0.85	0.04	0.04	-0.08	-0.3	-0.39	-0.32	0.27	0.14	0.22	0.18	0	0	0	0	0	0	0	0	0	0	0	0	0	0	0	0
000561.SZ	9.79	-0.53	-0.74	-0.21	0.26	0.98	0.08	-0.34	0	-0.28	-0.18	0.6	-0.15	-0.68	-7.33	0	0	0	0	0	0	0	0	0	0	0	0	0	0	0	0
000565.SZ	-8.48	-0.5	0.96	4.78	-0.07	-0.37	0.9	-0.09	-0.35	-0.31	0.22	0.82	-0.29	-1.66	1.28	0	0	0	0	0	0	0	0	0	0	0	0	0	0	0	0
000566.SZ	-0.13	-0.39	-0.31	-0.26	1.49	-0.01	-0.63	-1.17	0.97	-973.56	-0.51	-1.17	0.75	-0.7	-3.76	0	0	0	0	0	0	0	0	0	1	1	1	0	0	1	4
000568.SZ	0.14	-0.01	-0.14	-0.17	-0.73	0.71	0.26	0.07	0.12	0.17	0.11	0.09	0.07	-0.1	-0.15	0	0	0	0	1	0	0	0	0	0	0	0	0	0	0	1
000570.SZ	-0.2	-0.59	0.05	0.87	-0.2	0	-0.16	-0.69	-3.44	1.35	0.68	-0.83	-12.61	0.39	2.1	0	0	0	0	0	0	0	0	1	0	0	0	0	0	0	1
000572.SZ	1.25	-0.28	-0.15	0.87	-0.21	-0.43	0.37	-8.55	-0.97	0.5	-1.3	0.65	-3.68	0.71	-0.38	0	0	0	0	0	0	0	1	1	0	1	0	1	0	0	4
000576.SZ	0.17	-0.94	0.63	0.94	-1.56	-1.83	-0.5	-1.31	0.73	1.68	0.16	-0.87	7.46	-3.56	1.02	0	0	0	0	0	0	0	0	0	0	0	0	0	0	0	0
000581.SZ	1.43	-0.33	-0.51	-0.11	0.24	-0.21	0.07	0.44	-0.22	-0.1	0	0.14	-0.95	12.31	-0.07	0	0	0	0	0	0	0	0	0	0	0	0	0	0	0	0
000586.SZ	1.31	2.84	-1.18	-1.32	1.25	-5.97	0.44	-0.15	-0.76	1.15	9.76	0.31	-0.52	0.11	-1.81	0	0	0	0	0	0	0	0	0	0	0	0	0	0	0	0
000589.SZ	-0.69	-0.56	0.11	0.73	-0.37	-2.85	-0.02	-0.32	1.15	1.71	2.33	-0.65	0.34	0.86	-0.38	0	0	0	0	0	0	0	0	0	0	0	0	0	0	0	0
000590.SZ	1.65	0.07	-0.63	-6.52	0.08	1.23	-0.41	-0.44	-3.65	1.45	-0.21	0.15	-0.5	-1.39	-38.28	0	0	0	0	0	0	0	0	0	0	0	0	0	0	0	0
000592.SZ	-0.27	-1.35	1.32	5.69	0.26	-0.77	-1.15	-2.55	-0.51	0.65	-21.05	-0.94	0.59	-1.15	0.73	0	0	0	0	0	0	0	0	0	0	1	1	0	0	0	2
000596.SZ	0.89	-0.06	-0.2	-0.28	-0.14	0.06	0	0.17	0.31	-0.02	-0.18	-0.12	0.06	0.28	0.05	0	0	0	0	0	0	0	0	0	0	0	0	0	0	0	0
000597.SZ	-0.95	-23.49	0.14	0.39	0.97	-35.2	0.97	10.9	-0.7	1.32	-0.88	2.05	1.08	1.11	0.1	0	0	0	0	0	0	0	0	0	0	0	0	0	0	0	0
000599.SZ	-0.94	0.31	-0.89	3.17	1.61	0.17	0.32	-0.5	-10.81	-0.07	0.49	-1.82	-0.23	0.49	-0.6	0	0	0	0	0	0	0	0	1	0	0	0	0	0	0	1
000612.SZ	-0.41	1.83	-1.17	3.18	0.13	-1.32	2.53	-0.45	-5.42	1.3	4.05	0.05	-0.63	1.22	-0.04	0	0	0	0	0	0	0	0	0	0	0	0	0	0	0	0
000619.SZ	-0.42	-0.6	1.83	-0.33	-0.32	-0.34	-0.41	-2.52	-0.2	0.38	1.1	-29.17	-0.23	0.63	-1.52	0	0	0	0	0	0	0	0	0	0	0	0	0	0	0	0
000623.SZ	-0.32	-0.56	-0.13	0.23	0.55	0.44	-0.48	0.01	-0.52	0.39	0.22	0.06	-0.22	-0.18	0.13	0	0	0	0	0	0	0	0	0	0	0	0	0	0	0	0
000625.SZ	0.52	-0.7	0.13	1.74	0.61	-0.15	-0.09	-0.48	-1.54	-0.56	0.37	1.45	1.48	-0.25	-0.38	0	0	0	0	0	0	0	0	1	0	0	0	0	0	0	1
000629.SZ	1.4	-2.9	1.42	-0.05	-7.67	0.1	-0.19	1.76	1.44	-0.65	-0.86	4.17	0.35	-0.37	-0.79	0	0	0	0	0	0	0	0	1	0	0	0	0	0	0	1
000630.SZ	0.16	0.23	-0.51	-0.54	-0.72	-7.13	1.08	4.96	0.14	0.18	0.06	2.67	-0.22	-0.38	0.25	0	0	0	0	0	0	0	0	0	0	0	0	0	0	0	0
000633.SZ	0.4	0.29	0.47	1	-837.43	-0.7	0.35	-0.01	1.16	-3.06	-0.01	1.31	0.96	0.01	0.94	0	0	0	0	0	0	0	0	0	0	0	0	0	0	0	0
000635.SZ	1.18	-0.49	-0.95	4.46	-0.21	-0.55	3.25	0.04	-0.76	1.12	0.33	-1.21	-33.58	-1.34	-0.01	0	0	0	0	0	0	0	0	0	0	0	0	1	1	1	3
000636.SZ	3.25	-0.59	-0.86	0.77	0.25	-1.23	-3.67	3.92	4.22	-0.75	0.59	0.61	-0.95	0.98	1.27	0	0	0	0	0	0	0	0	1	0	0	0	0	0	0	1
000637.SZ	-0.06	-0.84	1.05	0.19	0.73	0.14	-0.27	0.39	-0.45	0.09	-0.85	6.71	-2.94	-0.17	-0.67	0	0	0	0	0	0	0	0	0	0	0	0	1	1	1	3
000639.SZ	7.4	-0.26	0.07	0.15	-0.34	0.03	-0.34	1.13	-0.17	-2.68	1.37	-0.46	-5.06	1.05	-18.22	0	0	0	0	0	0	0	0	0	1	0	0	1	0	0	2
000650.SZ	0.05	0.23	-0.46	-0.34	0.38	0.13	-0.19	-0.04	0.21	-0.05	-0.17	-0.03	-0.23	-0.17	-0.27	0	0	0	0	0	0	0	0	0	0	0	0	0	0	0	0
000651.SZ	0.09	-0.05	-0.05	-0.08	0.07	-0.15	0.07	0.24	-0.08	-0.26	-0.25	0.11	0.2	0.08	-0.08	0	0	0	0	0	0	0	0	0	1	1	0	0	0	0	2
000657.SZ	1.63	-0.6	-14.58	0.95	-3.39	-3.12	0.9	2.34	1.26	-0.31	0.03	1.84	-0.13	-0.36	-0.59	0	0	0	0	0	0	0	0	0	0	0	0	0	0	0	0
000659.SZ	-0.11	-0.75	-5.95	-7.7	0.93	-0.7	-7.31	1.01	-10.28	0.32	-3.68	0.74	-4.56	-0.05	-0.17	0	0	0	0	0	0	0	0	0	0	0	0	0	0	0	0
000661.SZ	0.1	-0.28	1.23	-0.24	-0.14	-0.05	-0.29	-0.06	0.33	0.29	0.17	-0.05	-0.14	-0.11	-0.44	0	0	0	0	0	0	0	0	0	0	0	0	0	0	0	0
000672.SZ	0.54	0.12	1.11	10.27	-0.29	-0.92	2.68	5.36	0.14	-0.28	-0.12	-0.08	-0.52	-0.45	-0.28	0	0	0	0	0	0	0	0	0	0	0	0	0	0	0	0
000677.SZ	-4.49	1.12	-0.9	-102.69	-0.48	-0.75	1	-11.73	4.19	2.42	-0.27	13.31	-0.48	-0.16	-0.15	0	0	0	0	0	0	0	0	0	0	0	0	0	0	0	0
000678.SZ	2.88	-0.23	-1.77	-0.13	0.64	-6.6	0.88	0.58	-10.92	0.17	-1.01	0.45	-1.54	0.38	0.11	0	0	0	0	0	0	0	0	0	0	0	0	1	0	0	1
000680.SZ	0.71	-0.53	-1.13	-5.37	0.98	-127.04	0.81	0.84	5.42	-1.11	7.97	1.21	-0.01	1.45	0.36	0	0	0	0	0	0	0	0	0	0	0	0	0	0	0	0
000683.SZ	1.38	1.35	-0.75	-6.61	0.82	1.39	-11.27	2.17	0.53	-0.49	-0.89	29.24	-0.14	-0.03	-0.2	0	0	0	0	0	0	0	0	0	0	0	1	0	0	0	1
000695.SZ	0.2	1.13	-0.3	-0.24	0.12	0.1	-0.89	1.99	-32.27	1.29	-2.5	-3.12	-1.31	0.59	0.01	0	0	0	0	0	0	0	0	0	0	0	1	1	0	0	2
000698.SZ	2.44	-0.45	-3	0.21	-0.28	0.23	1.18	0.79	-1.63	-20.18	1.33	-0.7	-26.61	0.62	0.92	0	0	0	0	0	0	0	0	0	1	0	0	1	0	0	2
000700.SZ	0.4	0.95	-0.09	1.02	0.09	-0.24	-0.63	-1.08	-17.09	1.13	-0.58	19.5	1.12	-0.07	0.05	0	0	0	0	0	0	0	0	0	0	0	0	0	0	0	0
000702.SZ	-0.82	-0.67	-5.24	-15.15	0.87	-1.78	0.73	2.76	-0.79	9.34	-0.58	-36.98	0.1	0.02	0.5	0	0	0	0	0	0	0	0	0	0	0	1	1	0	0	2
000703.SZ	0.8	22.48	-0.92	0.92	-1.75	-0.47	1.8	1.38	-0.28	0.29	-0.21	0.05	-1.38	1.05	-0.62	0	0	0	0	0	0	0	0	0	0	0	0	0	0	0	0
000707.SZ	4.14	5.18	-1.26	-7.71	0.9	0.32	-19.97	-1	-0.64	0.83	1.02	100.64	0.08	-0.46	-0.6	0	0	0	0	0	0	0	1	1	0	0	0	0	0	0	2
000708.SZ	0.34	-0.24	-0.68	0.14	0.27	-0.18	0.19	0.39	0.1	1.8	-0.37	0.17	-0.31	-0.2	-0.11	0	0	0	0	0	0	0	0	0	1	0	0	0	0	0	1
000709.SZ	0.74	-0.37	-0.94	-1.76	10.51	-0.17	2.04	0.17	0.72	-0.36	-0.37	0.42	-0.61	-0.2	-0.65	0	0	0	0	0	0	0	0	1	0	0	0	0	0	0	1
000716.SZ	-0.6	0.36	-0.72	2.03	-0.35	1.05	-0.82	1.16	-0.62	-0.97	6.92	-15.47	-0.53	1.22	0.94	0	0	0	0	0	0	0	0	0	0	0	0	0	0	0	0
000717.SZ	-0.7	-55.55	-1.46	0.97	-22.48	-2.51	0.44	1.58	0.07	-0.51	-0.1	-0.11	-1.66	0.8	-4.77	0	0	0	0	0	1	0	0	0	0	0	0	0	0	0	1
000723.SZ	2.88	1.46	-2.57	2.27	-0.76	-4.03	2.73	0.46	0.52	-0.46	-0.19	1.53	-0.35	-0.9	-5.37	0	0	0	0	0	0	0	0	1	0	0	0	0	0	0	1
000725.SZ	0.03	-0.59	0.86	3.99	-0.45	-0.77	-0.98	503.31	-0.78	-1.73	3.09	6.22	-1.08	0.7	7.14	0	0	0	0	0	0	0	0	0	0	0	1	0	0	0	1
000726.SZ	0.02	0.03	-0.21	0.27	-0.16	-0.23	0.03	0	0.02	-0.2	-0.97	8.33	2.85	-0.55	0.22	0	0	0	0	0	0	0	0	0	0	1	0	0	0	0	1
000727.SZ	0.45	-0.28	-0.68	-0.48	0.75	0.63	-0.55	-0.08	-2.61	-4.35	0.51	1.2	-0.8	6.3	-0.9	0	0	0	0	0	0	0	0	0	1	0	0	0	0	0	1
000729.SZ	0.12	-0.17	-0.34	0	0.07	-0.42	-0.53	-1.21	4.96	0.26	-0.18	0.09	0.57	0.81	0.99	0	0	0	0	0	0	0	0	0	0	0	0	0	0	0	0
000731.SZ	-0.47	1.81	0.11	-0.75	-3.35	1.18	-7.54	1.56	0.4	-0.65	0.14	4.36	-0.1	-0.5	-0.37	0	0	0	0	0	0	0	0	0	0	0	0	0	0	0	0
000733.SZ	0.11	0.37	0.08	0.79	0.13	1.06	-0.18	0.07	0.07	-0.31	2.27	1.28	0.3	-0.21	-0.73	0	0	0	0	0	1	0	0	0	0	1	1	1	0	0	4
000737.SZ	0.17	1.04	-35.02	0.21	-0.72	-0.3	0.45	0.85	-23.26	0.91	0.67	1.44	5.17	-0.11	-0.2	0	0	0	0	0	0	0	0	1	0	0	0	0	0	0	1
000738.SZ	0.75	-0.01	0.05	-0.29	-0.22	-0.09	-0.27	0.53	0.17	-0.12	0.29	0.08	-0.02	0.08	0	0	0	0	0	0	0	0	0	0	0	0	0	0	0	0	0
000739.SZ	-0.44	-1.2	2.55	12.6	0.06	-0.25	0.06	-0.1	0.45	0.39	0.14	0.04	-0.1	0.11	-0.13	0	0	0	0	0	0	0	0	0	0	0	0	0	0	0	0
000751.SZ	-24.07	-0.94	1.01	3.06	0.12	0.84	0.69	0.1	-0.89	7.08	0.21	-0.35	-0.82	1.31	-0.77	0	0	0	0	0	0	0	0	0	0	0	0	0	0	0	0
000756.SZ	-0.13	-0.48	-1.37	-1.22	1.19	3.51	1.36	0.44	0.2	0.01	0.03	-0.07	0.15	0.07	-0.12	0	0	0	0	0	0	0	0	0	0	0	0	0	0	0	0
000761.SZ	1.71	-0.4	-1.36	1.24	2.31	-21.73	1.24	0.96	-0.45	-0.56	-0.34	5.14	-1.59	-0.68	-2.13	0	0	0	0	0	1	0	0	0	0	0	0	0	0	1	2
000766.SZ	2.98	-0.09	-0.29	-0.58	4.3	-0.78	13.22	-0.08	-0.22	-13.59	0.7	1.05	-0.02	0.45	0.66	0	0	0	0	0	0	1	0	0	1	0	0	0	0	0	2
000768.SZ	0.08	-0.77	3.79	-0.28	-0.17	-0.14	0	0.15	0.54	-0.19	-0.14	0.57	-0.28	0.73	0	0	0	0	0	0	0	0	0	0	0	0	0	0	1	0	1
000777.SZ	-0.23	-0.2	0.11	0.15	-0.17	0.29	-0.37	-0.36	1.67	0.32	-0.35	0.02	0.46	0.2	0	0	0	0	0	0	0	0	0	0	0	0	0	0	1	0	1
000778.SZ	0.04	-0.03	-0.37	-0.99	-37.29	-0.05	0.65	5.75	2.91	-0.48	0.18	0.08	-0.29	-0.41	-1.18	0	0	0	0	0	0	0	0	0	0	0	0	0	0	0	0
000782.SZ	4.57	-0.2	-0.87	-0.88	-109.69	1.11	-4.61	1.32	0.06	-3.31	0.75	4.01	-1.79	-0.95	0.6	0	0	0	0	0	0	0	0	0	0	0	0	0	0	0	0
000786.SZ	0.07	0.05	0.18	0.08	-0.2	-0.33	0.11	0.66	-0.09	-0.12	0.08	0.06	-0.32	0.2	-0.08	0	0	0	0	0	0	0	0	0	0	0	0	0	0	0	0
000788.SZ	-0.03	-0.21	-0.33	-0.04	-1.56	-5.37	1.03	2.35	0.23	0.33	-0.17	-0.06	0.19	-0.29	2.07	0	0	0	0	0	1	0	0	0	0	0	0	0	0	0	1
000789.SZ	1.96	1.55	-0.69	1.1	0.03	-0.61	0.1	0.64	1.06	-0.12	-0.19	-0.11	-0.77	-0.47	-1.17	0	0	0	0	0	0	0	0	0	0	0	0	0	0	0	0
000790.SZ	0.28	0.26	0.4	0.59	-0.79	-5.79	1.73	-0.72	1.09	1.09	-0.26	0.43	-0.48	-0.1	-1.43	0	0	0	0	0	1	0	0	0	0	0	0	0	0	0	1
000792.SZ	-0.16	-0.13	-0.45	-0.6	0.24	-0.91	-1.72	-35.49	-0.05	0.63	1.07	100.64	0.08	-0.46	-0.57	0	0	0	0	0	0	0	0	0	0	0	0	0	0	0	0
000795.SZ	-2.12	5.24	-0.99	-208.08	0.51	0.65	0.82	2.88	-0.03	0.62	-0.47	0.46	0.92	-0.43	0.7	0	0	0	0	0	0	0	0	0	0	0	0	0	0	0	0
000799.SZ	0.47	3.64	0.75	-0.99	-21.18	1.7	0.21	0.38	0.19	0.34	0.33	0.67	-0.01	-0.53	-0.99	0	0	0	0	0	0	0	0	0	0	0	0	0	0	0	0
000800.SZ	-0.02	-0.88	-4.73	2.22	-0.87	-0.74	-33.66	1.18	0.16	-2.31	3.67	0.42	-1.49	0.95	-5.49	0	0	0	0	0	0	0	0	0	0	0	0	0	0	0	0
000801.SZ	37.78	0.29	-0.09	-0.29	0.01	1.42	-0.16	-1.28	1.52	-2.19	0.7	11.87	0.24	-0.18	0.04	0	0	0	0	0	0	0	0	0	0	0	0	0	0	0	0
000807.SZ	-1.3	5.5	-2.93	-1.03	-1.22	0.41	1.17	3.85	-3.5	1.21	0.93	2.25	-0.03	-0.24	-0.04	0	0	0	0	0	0	0	0	0	0	0	1	0	0	0	1
000810.SZ	2.59	-0.43	-1.04	2.29	50.08	-0.39	-0.05	-0.91	5.17	0.72	-0.5	-0.34	1.46	-0.36	-0.65	0	0	0	0	0	0	0	0	0	0	0	0	0	0	0	0
000811.SZ	0.51	-0.16	-0.31	-0.08	-0.35	-0.32	0.98	-0.29	0.2	-0.31	-0.37	0.46	0.48	0.41	-0.15	0	0	0	0	0	0	0	0	0	0	0	0	0	0	0	0
000812.SZ	-0.07	0.11	-0.15	0.07	-0.43	-0.64	1.36	-0.38	-0.39	0.18	-0.3	0.71	0.47	-0.27	-0.08	0	0	0	0	1	1	0	0	0	0	0	0	0	0	0	2
000813.SZ	1.01	-61.11	-0.62	0.45	1.04	-4.04	55.49	-0.31	-0.01	-0.75	-0.27	-1.52	0.14	0.17	0.64	0	0	0	0	0	0	1	0	0	0	0	0	0	0	0	1
000815.SZ	-10.67	-3.19	0.71	-5.59	-0.55	0.92	-0.56	1.01	8.14	1.23	-0.42	-2.73	-6.12	0.85	-1.11	0	0	0	0	0	0	0	0	0	0	0	0	0	0	0	0
000816.SZ	-0.29	0.42	0.05	0.41	-1.16	-7.71	0.25	-0.91	0.29	-4.78	1.06	-0.84	-6.85	-1.4	0.39	0	0	0	0	1	1	0	0	0	1	0	0	0	0	0	3
000818.SZ	0.99	2.48	-2.07	-0.96	1.74	0.31	-0.19	0.98	0.67	-0.29	-0.25	1.49	-0.74	-0.49	-12.6	0	0	0	0	0	0	0	0	0	0	0	0	0	0	0	0
000819.SZ	-0.21	-0.19	0.52	-0.03	-0.43	0.19	-0.39	-1.33	6.05	0.03	-0.25	0.26	0.17	-0.25	-0.59	0	0	0	0	0	0	0	1	0	0	0	0	0	0	0	1
000821.SZ	1.89	-0.08	-11.93	0.62	-0.39	1.08	11.98	0.23	-1.35	-8.58	1.06	3.09	0.78	0	0	0	0	0	0	0	0	0	0	0	1	0	0	0	0	0	1
000822.SZ	1.08	5.38	-2.51	-1.68	1.07	0.7	0.3	3.61	-0.42	-0.81	-3.7	3.18	0.28	-0.1	-1.03	0	0	0	0	0	0	0	0	0	0	0	0	0	0	0	0
000823.SZ	0.31	0.1	-0.05	-0.33	-0.02	-0.52	0.72	0.1	0.37	-0.02	-0.08	0.24	0.04	-0.56	0.02	0	0	0	0	0	0	0	0	0	0	0	0	0	0	0	0
000825.SZ	0.51	0.23	-0.44	-0.46	-0.36	-11.95	1.3	2.81	-0.1	-0.62	-0.22	2.63	-0.99	-21.33	0.26	0	0	0	0	0	1	0	0	0	0	0	0	0	0	0	1
000830.SZ	1.22	0.67	-0.45	-0.08	0.1	-0.42	-0.24	7.38	0.43	-0.71	-0.33	4.71	-0.47	-0.71	1.18	0	0	0	0	0	0	0	1	1	0	0	1	0	0	0	3
000831.SZ	0.61	1.19	-5.17	1.25	-1.29	-6.2	0.73	1.19	4.32	-0.19	0.61	0.18	0.95	-0.57	-1.49	0	0	0	0	0	0	0	0	0	0	0	0	0	0	0	0
000837.SZ	0.05	0.17	-1.1	-4.27	0.68	-3.63	0.53	0.22	-2.46	-0.87	1.08	1.32	-0.59	-1.45	-0.13	0	0	0	0	0	0	0	0	0	1	0	0	0	0	0	1
000848.SZ	0.12	-0.01	0.11	0.1	0	-0.15	-0.07	-0.16	0.01	0.13	-0.14	0.22	-0.05	-0.08	-0.07	0	0	0	0	0	0	0	0	0	0	0	0	0	0	0	0
000850.SZ	0.62	-0.91	-18.14	0.7	-2.03	0.45	-0.14	0.23	0.45	-2.41	1.39	0.61	-0.56	-0.54	1.13	0	0	0	0	0	0	0	0	0	0	0	0	0	0	0	0
000852.SZ	0.07	-0.16	0.2	-0.22	-0.59	-2.13	-9.05	0.89	-0.31	0.38	0.36	1.1	3.38	0.74	0.42	0	0	0	0	1	1	1	0	0	0	0	0	0	0	0	3
000856.SZ	0.74	1.6	-0.65	-0.85	-14.91	-2.19	0.53	0.68	1.26	-2.1	0.09	1.43	0.7	2.16	-0.67	0	0	0	0	0	0	0	0	0	0	0	0	0	0	0	0
000858.SZ	0.09	0.09	0.22	-0.34	-0.36	-0.04	0	0.29	0.19	0.1	-0.01	0.01	-0.01	-0.01	-0.02	0	0	0	0	0	0	0	0	0	0	0	0	0	0	0	0
000859.SZ	1.54	-0.61	-2.41	-1.69	0.39	-0.29	0.37	-0.27	0.46	1.62	2.4	0.91	-0.37	-1.29	-0.77	0	0	0	0	0	0	0	0	0	0	0	1	0	0	0	1
000860.SZ	0.15	-0.23	-0.28	0.54	0.34	-0.19	-0.47	0.32	1.15	-0.01	-0.47	-0.76	-7.75	0.09	1.43	0	0	0	0	0	0	0	0	1	0	0	1	1	1	0	4
000868.SZ	2.2	-0.09	-0.59	-4.16	0.78	1.23	-2.11	-41.98	-4.12	0.81	-2.65	0.22	-0.42	0.46	0.88	0	0	0	0	0	0	0	1	1	0	0	0	0	0	0	2
000869.SZ	0.04	0.04	-0.26	-0.45	-0.13	-0.05	-0.13	-0.04	-0.09	-0.14	-0.57	0.18	-0.14	0.1	-0.72	0	0	0	0	0	0	0	0	0	0	0	0	0	0	0	0
000876.SZ	0.2	-0.06	0.15	-0.06	-0.19	-0.11	0.1	-0.08	-0.13	1.31	-0.25	-2.3	0.86	-4.63	1.14	0	0	0	0	0	0	0	0	0	1	0	1	0	1	0	3
000877.SZ	-0.3	0.38	-0.82	-0.47	-0.87	-28.56	0.82	3.29	2.62	0.13	-0.12	-0.18	-0.7	-0.79	-4.83	0	0	0	0	0	0	0	0	0	0	0	0	0	0	0	0
000878.SZ	-0.08	-0.11	-1.33	-8.15	1.02	-12.99	1.24	0.32	-0.84	20.95	-0.06	-0.38	2.85	-0.3	-0.27	0	0	0	0	0	0	0	0	0	0	0	0	0	0	0	0
000880.SZ	-0.08	-0.31	-0.67	-0.52	0.14	-0.51	-0.88	6.96	0.79	1.01	0.24	0.02	-0.07	0.17	0.03	0	0	0	0	0	0	0	0	0	0	0	0	0	0	0	0
000881.SZ	0.74	-0.27	-0.13	-0.44	-0.63	-32.88	1.15	-0.5	-0.37	-1.22	5.34	-0.71	-2.22	-13.95	0.41	0	0	0	0	0	1	0	0	0	0	0	0	0	0	0	1
000887.SZ	0.19	-0.34	-0.14	-0.13	0.28	0.02	-0.19	-0.15	-0.17	-0.53	-0.4	1.22	-0.02	0.17	0.02	0	0	0	0	0	0	0	0	0	0	0	0	0	0	0	0
000890.SZ	-2.08	-12.88	0.38	1.26	-3.23	-0.77	0.25	5.49	-3.3	-5.55	1	-133.92	-0.42	0.04	-0.31	0	0	0	0	0	0	0	1	1	1	0	0	0	0	0	3
000893.SZ	1.2	-2.1	0.55	1.85	-4.29	0.76	1.01	-124.14	1	66.75	-0.87	55.01	2.96	-0.57	-0.36	0	0	0	0	0	0	0	0	0	0	0	0	0	0	0	0
000895.SZ	0.09	-0.03	-0.29	0.11	-0.1	-0.03	0.09	0.05	0.21	0.02	-0.17	-0.34	0.23	-0.05	0.03	0	0	0	0	0	0	0	0	0	0	0	0	0	0	0	0
000898.SZ	1.82	-2.18	-1	1.17	0.3	-6.31	1.35	2.26	0.1	-0.75	0.14	2.28	-1	-313.52	-1.39	0	0	0	0	0	0	0	0	0	0	0	0	0	0	0	0
000901.SZ	7.53	-0.42	-0.62	0.35	-0.43	0.33	0.17	0.43	-0.16	-0.05	-5.95	1.02	0.24	-2.81	0.93	0	0	0	0	0	0	0	0	0	0	1	0	0	0	0	1
000902.SZ	1.16	-2.09	-4.33	-0.19	2.36	-0.36	-0.43	0.1	0.11	-0.27	0.37	0.16	-0.03	-0.17	-0.04	0	0	0	0	0	0	0	0	0	0	0	0	0	0	0	0
000910.SZ	-0.11	-0.49	0.18	0.04	0.16	0.67	0.98	-0.03	-0.1	-0.17	-0.25	-0.15	-0.43	-0.17	-0.64	0	0	0	0	0	0	1	0	0	0	0	0	0	0	0	1
000911.SZ	0.11	-0.59	-7.1	0.15	-0.23	0.79	0.04	-2.59	-8.71	0.32	0.31	0.22	-0.42	0.73	-0.96	0	0	0	0	0	0	0	0	1	0	0	0	0	0	0	1
000912.SZ	-3.33	1.12	-1.5	-36.21	-3.47	0.47	-3.02	0.95	3.75	-0.75	0.08	0.25	-0.24	-0.85	-1.37	0	0	0	0	1	0	1	0	0	0	0	0	0	0	0	2
000913.SZ	-0.11	-1.29	0.75	-5.5	-3.87	0.36	-0.48	1.24	-0.45	1.6	0.85	-0.08	0.88	-0.2	0.26	0	0	0	0	0	0	0	0	0	0	0	0	0	0	0	0
000915.SZ	0.84	0.07	0.2	0.03	0.02	-0.38	0.2	0.05	-0.44	0.2	0.26	0.17	0.29	-0.06	-0.19	0	0	0	0	0	0	0	0	0	0	0	0	0	0	0	0
000919.SZ	-0.05	-0.1	-0.31	0.13	0.09	-0.03	-0.03	-0.33	-0.02	-0.68	0.98	-0.16	-0.14	0.32	-0.5	0	0	0	0	0	0	0	0	0	1	0	0	0	0	0	1
000920.SZ	1.44	1.31	-0.01	-0.26	-1.07	31.54	0.19	0.3	-0.14	-0.86	4.36	0.02	0.03	0.02	0.21	0	0	0	0	0	0	0	0	0	0	0	0	0	0	0	0
000921.SZ	2.61	4.24	0.29	-0.17	-0.4	-0.67	2.61	-0.19	-0.08	-0.08	-0.22	-0.44	0.25	1.27	-0.04	0	0	0	0	0	0	0	0	0	0	0	0	0	0	0	0
000922.SZ	0.57	-2.46	1.09	-0.96	-9.85	-4.38	-0.91	1.17	3.09	-0.22	-0.15	-0.5	0.55	0.01	-0.32	0	0	0	0	0	0	0	0	0	0	0	0	0	0	0	0
000925.SZ	18875.75	-0.7	-0.58	-18.67	0.96	5.01	-5.15	1.25	-0.73	3.06	-0.46	3.74	-0.88	0.36	-1.91	0	0	0	0	0	0	0	0	0	0	0	0	0	0	0	0
000930.SZ	-0.37	0.82	-0.61	-0.87	-0.62	-145.31	1.11	-0.89	11.99	-0.3	0.21	0.88	-0.25	-1.8	0.87	0	0	0	0	0	1	0	0	0	0	0	0	0	0	0	1
000931.SZ	-1.76	-0.3	0.14	-6.27	0.73	0.12	1.06	-0.01	-2.38	7.14	-0.76	-9.24	0.55	1.72	-0.11	0	0	0	0	0	0	0	0	0	0	0	0	0	0	0	0
000932.SZ	-25.49	0.5	-1.94	0.87	1.11	-86.74	0.52	3.73	0.07	-0.62	0.13	0.18	-0.46	-0.3	-0.73	0	0	0	0	0	0	0	1	0	0	0	0	0	0	0	1
000933.SZ	0.61	-0.27	-0.86	-1.02	-111.63	-4.11	1.23	0.31	-5.44	0.4	1.05	35.16	0.3	-0.46	-0.33	0	0	0	0	0	0	0	0	0	0	0	0	0	0	0	0
000935.SZ	-0.87	1.2	-1.15	1.42	1.51	-4.86	1.26	3.78	2.51	-0.16	-0.25	0.34	-0.45	0.37	-0.94	0	0	0	0	0	0	0	0	0	0	0	0	0	0	0	0
000936.SZ	0.91	-0.47	-0.51	-0.53	0.94	0.26	3.64	-0.77	0.94	0.64	-1.12	6.18	-0.46	-0.64	0.57	0	0	0	0	0	0	1	0	0	0	0	0	0	0	0	1
000938.SZ	1.05	11.63	0.61	0.48	-0.4	-0.21	-0.11	-0.03	0.26	-0.06	0.21	-0.03	0.03	-0.11	0.21	0	0	0	0	0	0	0	0	0	0	0	0	0	0	0	0
000949.SZ	0.07	-0.98	-45.46	1.24	1.16	0.19	-0.2	-0.8	2.36	0.17	-0.52	17.71	-1.28	0.85	4.2	0	0	0	0	0	0	0	0	0	0	0	1	0	0	0	1
000951.SZ	0.28	-0.59	-1.03	36.15	0.14	-0.38	0.48	0.65	-0.08	0.33	0.33	-0.63	-0.85	4.48	0.21	0	0	0	0	0	0	0	0	0	0	0	0	0	0	0	0
000952.SZ	-0.71	-1.08	-213.6	0.35	-2.98	1.12	4.4	-0.35	0.26	-0.73	-0.4	0.4	-0.57	-6.14	-1.45	0	0	0	0	1	0	0	0	0	0	0	0	0	0	0	1
000953.SZ	0.39	0.85	-0.59	-2.5	-1.24	0.18	-1.45	0.95	0.87	-6.51	5.36	-0.96	-63.16	0.8	1.22	0	0	0	0	0	0	1	0	0	0	0	0	0	0	0	1
000955.SZ	-0.28	-0.19	0.72	-0.96	0.04	-0.74	0.22	0.11	-0.74	0.62	5.14	-1.01	-45.7	0.64	0.49	0	0	0	0	0	0	0	0	0	0	1	0	0	0	0	1
000957.SZ	0.98	0.44	-0.04	0.15	0.03	2.03	0.16	-0.83	-0.95	-12.87	-1.83	-0.25	1.05	4.49	1.67	0	0	0	0	0	1	0	0	0	0	0	0	0	0	0	1
000959.SZ	0.4	-1.21	-4.14	0.29	0.72	-4.12	1.32	4.52	0.05	-0.48	0.3	2.24	-0.88	-0.54	-0.59	0	0	0	0	0	0	0	0	0	0	0	1	0	0	0	1
000960.SZ	0.76	0.78	-0.96	-42.16	0.95	-25.5	1.09	2.47	-0.34	0.05	-0.28	3.15	-0.62	0.04	0.24	0	0	0	0	0	0	0	0	0	0	0	0	0	0	0	0
000962.SZ	3.02	0.23	-1.04	-3.43	-9.99	-1.42	0.41	-0.37	1.06	-0.06	0.2	2.06	0.41	-0.05	-0.05	0	0	0	0	1	1	0	0	0	0	0	0	0	0	0	2
000967.SZ	1.28	0.21	-0.96	-0.53	68.94	-0.7	3.13	0.63	-0.41	1.46	0.06	-0.64	-0.4	0.35	0.12	0	0	0	0	0	0	0	0	0	0	0	0	0	0	0	0
000969.SZ	0.02	0.13	-0.73	-0.4	-5.35	1.04	-6.65	0.78	-10.79	1.29	-0.91	20.88	0.58	0.13	0	0	0	0	0	0	0	0	0	0	0	0	0	0	0	0	0
000970.SZ	1.97	1.85	-0.46	-0.58	-0.24	-0.08	0.1	-0.15	-0.12	-0.32	-0.35	2.27	0.75	-0.75	-1.08	0	0	0	0	0	0	0	0	0	0	0	0	0	0	0	0
000973.SZ	223.8	-0.84	0.97	-0.33	-0.74	-0.89	55.81	-0.29	0.33	-0.74	0.75	0.9	0.12	-0.67	1.44	0	0	0	0	0	0	0	0	0	0	0	0	0	0	0	0
000977.SZ	15.42	-0.34	0.78	1.14	0.26	0.15	-0.79	2.43	0.27	0.12	0.36	0.05	-0.12	-0.41	0.56	0	0	0	0	0	0	0	0	0	0	0	0	0	0	0	0
000980.SZ	0.18	-0.41	-0.45	0.92	-0.37	0.84	0.45	2.27	-1.56	-11.92	0.07	0.97	-13.99	-0.53	-1.1	0	0	0	0	0	0	0	1	1	1	1	0	0	0	1	5
000981.SZ	-1.83	105.79	-0.43	-0.29	-0.18	-0.66	-0.66	2.43	-2.9	-6.28	0.68	-2.08	0.23	-0.13	-0.17	0	0	0	0	0	0	0	0	0	1	0	1	0	0	0	2
000985.SZ	-0.22	0.09	-0.99	38.21	0.35	-2.3	2.69	0.15	-1.41	3.45	-0.93	2.07	0.23	-0.91	13.86	0	0	0	0	0	0	0	0	0	0	0	0	0	0	0	0
000988.SZ	0.39	-0.06	-0.73	-1.46	5.58	-0.29	0.66	0.07	-0.3	0.12	0.37	0.39	0.19	0.03	-0.02	0	0	0	0	0	0	0	0	0	0	0	0	0	0	0	0
000989.SZ	0.04	0.13	-0.54	0.13	0.42	0.74	-0.1	-0.01	-0.61	-0.37	0.71	-0.03	-0.52	1.33	-0.31	0	0	0	0	0	0	0	0	0	0	0	0	0	0	0	0
000990.SZ	-0.59	-3.16	1.27	3.57	-1.22	0.57	2.76	8.56	0.01	-0.34	-0.23	1.96	-0.98	6.02	0.48	0	0	0	0	0	0	0	0	0	0	0	1	0	0	0	1
000995.SZ	-0.26	0.41	1.42	-1.27	-13.19	0.94	-115.48	0.95	0.87	-6.51	1.62	-4.15	1.13	-3.52	2.65	0	0	0	0	0	0	1	0	0	0	0	0	0	0	0	1
000999.SZ	-0.06	-0.1	0.21	0	-0.23	-0.05	-0.1	-0.08	0	-0.15	-0.01	0.26	0.08	0.1	0.06	0	0	0	0	0	0	0	0	0	0	0	0	0	0	0	0
001696.SZ	-0.26	-0.03	-0.19	-0.27	0.18	-0.11	-0.26	-0.22	0.55	-0.02	0.05	-0.16	0	-0.2	0.39	0	0	0	0	0	0	0	0	0	0	0	0	0	0	0	0
002001.SZ	-0.25	-0.25	-0.29	-0.12	-0.15	-0.56	2.01	-0.02	0.28	-0.39	0.61	0.07	-0.22	-0.32	0.99	0	0	0	0	0	0	0	0	0	0	0	0	0	0	0	0
002003.SZ	0.3	-0.41	-0.26	0.21	0.07	0	0.1	0.07	-0.18	-0.08	-0.13	0.65	0	-0.13	0.07	0	0	0	0	0	0	0	0	0	0	0	0	0	0	0	0
002004.SZ	0.09	-0.45	0.29	-0.02	-0.03	-0.05	-0.31	-0.29	0.27	0.04	0.1	0.03	-0.35	-0.41	-2.45	0	0	0	0	0	0	0	0	0	0	0	0	0	0	1	1
002006.SZ	3.92	1.13	-1.42	-0.36	0.56	1.07	7.3	0.47	-1.58	-1.5	0.88	2.68	7.08	-0.49	-0.38	0	0	0	0	0	0	0	0	0	0	0	0	0	0	0	0
002007.SZ	-0.19	-0.49	-0.34	0.4	-0.05	0.04	0.2	-0.01	0.15	-0.03	0.11	-0.28	-0.37	0.22	-0.27	0	0	0	0	0	0	0	0	0	0	0	0	0	0	0	0
002008.SZ	3.43	0.07	0.18	-0.41	0.84	-0.09	-0.06	0.88	-0.29	-0.72	0.35	1.21	-0.53	-0.58	-0.11	0	0	0	0	0	0	0	0	0	0	0	0	0	0	0	0
002009.SZ	7.03	-0.84	1.1	-0.06	-0.34	-0.08	0.23	-0.24	1.2	-0.83	-0.77	17.92	-0.43	-10.21	0.38	0	0	0	0	0	0	0	0	0	0	0	0	0	1	0	1
002011.SZ	0.07	-0.03	-0.22	-1.2	2.34	-0.91	-9.09	1.11	-377.38	1.02	1.74	5.79	-0.3	0.19	-0.08	0	0	0	0	0	0	0	0	1	0	0	0	0	0	0	1
002012.SZ	0.65	-0.38	-0.5	-0.85	1.59	-0.64	-0.85	3.94	0.27	0.68	2.69	0.03	-0.92	-1.96	3.19	0	0	0	0	0	0	0	0	0	0	0	0	0	0	0	0
002014.SZ	0.04	0.11	-0.15	-0.21	-0.17	0.13	0.07	-0.05	0.05	0.15	0.11	-0.05	0.07	0.11	0.07	0	0	0	0	0	0	0	0	0	0	0	0	0	0	0	0
002017.SZ	-0.06	0.51	0.1	0	0.19	0.14	0.18	-0.57	-0.24	0.01	-0.26	0.1	1.56	0.64	0.06	0	0	0	0	0	0	0	0	0	0	0	0	0	1	1	2
002019.SZ	-8.03	-0.65	0.72	1.44	2.26	-0.29	1.02	0.13	-0.56	0.01	-0.02	-0.76	-0.65	-7.81	1.47	0	0	0	0	0	0	0	0	0	0	0	0	0	0	0	0
002020.SZ	7.71	0.21	-0.05	0.79	0.41	-0.18	0	-0.83	5.35	0.37	0.01	0.01	0.03	-0.17	0.13	0	0	0	0	0	0	0	0	0	0	0	0	0	0	0	0
002021.SZ	1.53	0.49	-0.83	1.38	-0.38	-16.2	0.48	0.3	-2.78	0.24	0.56	1.25	-1.56	-10.55	1.1	0	0	0	0	0	1	0	0	1	0	0	0	0	0	0	2
002022.SZ	-0.12	-0.03	0	0.09	-0.07	-0.46	-0.02	-0.13	-0.21	-0.04	1.96	-0.01	-0.08	-1.28	-1.85	0	0	0	0	0	1	0	0	0	0	0	0	0	1	1	3
002023.SZ	-0.24	-0.24	0.25	0.3	0.03	-0.89	-0.24	-2.64	0.49	1.51	1.63	-5.24	1.25	-0.74	3	0	0	0	0	0	1	0	0	0	0	0	0	0	0	0	1
002025.SZ	-0.08	-0.03	0.12	0.15	0.05	0.06	0.03	0.04	0	0	-0.03	-0.16	-0.12	0.25	-0.58	0	0	0	0	0	0	0	0	0	0	0	0	0	0	1	1
002026.SZ	0.34	0.32	-0.07	-0.39	-0.2	-0.33	0.3	0.04	0.23	-2.13	2.43	0.31	-0.47	-0.33	0.8	0	0	0	0	0	0	0	0	0	1	0	0	0	0	0	1
002028.SZ	-0.37	-0.51	0.69	0.35	-0.05	-0.16	-0.05	-0.41	0.07	1.31	0.44	0.02	-0.11	0.09	0.14	0	0	0	0	0	0	0	0	0	0	1	0	0	0	0	1
002029.SZ	0.2	0.18	-0.2	-0.58	-0.49	-0.18	-0.14	0.25	0.12	0.04	-0.59	1.38	-0.54	0.72	-0.62	0	0	0	0	0	0	0	0	0	0	0	0	0	0	0	0
002030.SZ	-0.16	0.15	-0.34	0.52	-0.18	-0.27	-0.2	-0.31	-0.19	-0.76	48.32	0.61	0.08	-1.06	-1.72	0	0	0	0	0	0	0	0	0	0	1	1	1	0	0	3
002031.SZ	0.2	0.19	-0.33	0.3	-0.38	-0.38	-1.17	1.71	-0.67	-17.92	-1.43	0.33	0.31	-0.04	-2.04	0	0	0	0	0	0	1	0	0	0	0	0	0	0	0	1
002032.SZ	0.18	0.01	-0.07	0.19	0.01	0.08	0.08	0.12	0.12	0	-0.16	0.1	0.03	0.16	-0.15	0	0	0	0	0	0	0	0	1	0	0	0	0	0	0	1
002035.SZ	0.59	0.06	-0.21	-0.06	-0.02	-0.34	0.6	0.32	0.09	-0.09	-0.51	-0.52	-0.53	3.36	0.04	0	0	0	0	0	0	0	0	0	0	0	1	1	0	0	2
002036.SZ	0.57	2.35	-0.32	0.01	-0.56	10.09	-0.18	0.26	-0.57	-0.21	-0.78	-0.37	-0.38	-74.47	0.2	0	0	0	0	0	1	0	0	0	0	0	0	0	1	1	3
002037.SZ	0.19	0.51	-0.42	-0.24	-0.07	-0.72	-0.07	0.04	-0.22	0.21	-0.54	-3.44	-7.11	-0.09	0.86	0	0	0	0	0	0	0	0	0	0	0	0	1	1	0	2
002038.SZ	-0.13	0.04	0.09	-0.07	-0.06	-0.3	-0.29	-0.25	0.5	-0.3	-0.7	0.65	-0.4	0.56	-0.65	0	0	0	0	0	1	1	0	0	0	0	0	0	0	0	2
002042.SZ	-0.2	-0.13	-1.18	2.68	-0.8	5.61	0.18	0.12	-0.39	-0.83	-17.29	1.44	-2.01	0.29	-0.47	0	0	0	0	0	0	0	0	0	0	1	0	0	0	0	1
002043.SZ	1.9	-0.48	0.07	-0.34	1.06	0.84	1.2	-0.05	-0.22	0.16	0.38	0.3	-0.47	0.36	-0.25	0	0	0	0	0	0	1	0	0	0	0	1	0	0	0	2
002045.SZ	-0.32	-0.39	-3.62	1.42	0.15	-0.54	-0.05	0.91	-4.12	1.54	-0.28	-0.93	13.76	-0.26	-0.1	0	0	0	0	0	0	0	0	1	0	0	0	0	0	0	1
002046.SZ	0.04	0.18	-0.5	-0.87	-0.73	-96.14	0.43	0.47	1.1	-3.7	1.4	1.51	3.31	0.12	0.18	0	0	0	0	0	1	0	0	0	0	0	0	0	0	0	1
002048.SZ	0.1	-0.51	-0.21	0.25	0.27	-0.8	4.2	-0.14	-0.26	0.25	-0.26	0.41	-0.25	-0.03	-0.03	0	0	0	0	0	0	0	0	0	0	0	0	0	0	0	0
002049.SZ	0.13	-0.26	0.36	0.05	0.06	-0.05	-0.17	-0.14	-0.2	0.81	0.57	0.93	-0.01	-0.23	-0.66	0	0	0	0	0	0	0	0	0	0	1	1	1	0	0	3
002050.SZ	-0.14	-0.14	-0.39	0.28	0.37	-0.05	0.17	0.05	-0.05	-0.04	-0.13	0.07	0.36	-0.01	-0.11	0	0	0	0	0	0	0	0	0	0	0	0	0	0	0	0
002052.SZ	-8.78	0.79	4.49	-0.85	-31.18	0.62	-2.22	0.8	-3.36	-0.03	-0.17	-0.37	-0.42	0.04	1.27	0	0	0	0	1	0	0	0	0	0	0	0	1	0	0	2
002053.SZ	0.12	0.33	-8.74	1.11	2.08	0.14	0.83	-0.52	-0.34	0.01	0.21	0.02	-0.05	0.39	0.39	0	0	0	0	0	0	0	0	0	0	0	0	0	0	0	0
002054.SZ	-0.39	-0.56	0.42	-0.02	-0.35	-0.59	0.28	-0.56	1.17	0.89	-0.01	0.29	-0.45	-0.65	0.97	0	0	0	0	0	0	0	0	0	0	0	0	0	0	0	0
002055.SZ	0.88	-0.12	-0.51	0.2	-0.2	-0.28	-1.05	13.49	-0.87	-67.47	0.12	-0.16	0.62	0.19	-10.86	0	0	0	0	0	0	0	0	0	1	0	0	0	0	1	2
002056.SZ	1.08	-0.84	-4.69	2.04	0.13	-0.33	0.43	0.22	0.07	-0.05	0.37	-0.12	0.56	0.09	-0.28	0	0	0	0	0	0	0	0	0	0	0	0	0	0	0	0
002057.SZ	2.81	-0.02	-5.44	0.95	3.54	-1.39	0.12	11.03	0.37	0.25	0.14	-0.16	0.48	-0.43	-0.31	0	0	0	0	0	0	0	0	0	0	0	0	0	0	0	0
002064.SZ	2	-0.88	-1.51	12.93	0.06	-0.53	-2.33	2.09	0.1	-0.29	1.68	1.26	-0.75	-0.2	-0.2	0	0	0	0	0	0	0	0	0	0	0	1	0	0	0	1
002066.SZ	0.61	0.09	-1.26	-11.79	0.93	-10.62	0.72	0.04	1.11	2.58	0.1	1.69	0.18	-0.12	-0.18	0	0	0	0	0	0	0	0	0	0	0	0	0	0	0	0
002067.SZ	2.82	-0.12	-0.86	-0.76	0.94	-0.07	13.97	2.49	-0.52	-0.41	0.2	0.62	-0.79	-0.72	-0.58	0	0	0	0	0	0	0	1	0	0	0	0	0	0	0	1
002068.SZ	-0.44	0.56	-0.37	-0.87	5.07	-0.94	9.55	3.27	-0.31	-1.67	1.38	3.34	-1.01	-56.38	0.88	0	0	0	0	0	0	0	0	0	1	0	0	0	0	0	1
002073.SZ	-0.05	0.1	-0.84	0.31	0.11	-0.6	-14.94	0.95	-6.98	1.02	2.5	2.52	0.69	0.58	0.54	0	0	0	0	0	0	1	0	0	0	0	0	0	0	0	1
002074.SZ	-0.55	1.09	-0.1	0.08	-0.11	4.18	0.03	-0.68	-0.74	-2.73	0.4	0.03	-0.06	1.2	1.15	0	0	0	0	0	1	0	0	0	0	0	0	0	0	0	1
002075.SZ	11.73	-0.69	-1.05	2.16	0.55	-3.83	3.89	1.63	0.2	-0.68	0.27	0.58	-0.7	-0.99	4.45	0	0	0	0	0	0	0	0	0	0	0	0	0	0	0	0
002077.SZ	1.08	-2.01	-0.9	-0.98	-0.06	0.17	1.07	-1.17	-201.43	-0.36	1.02	0.52	0.46	-0.71	0.96	0	0	0	0	0	0	0	0	0	0	0	0	0	0	0	0
002078.SZ	0.15	-0.63	-0.71	2.16	0.34	0.38	0.17	0.6	-0.13	-0.2	-0.19	0.34	-0.21	-0.07	-0.04	0	0	0	0	0	0	0	0	0	0	0	0	0	0	0	0
002079.SZ	0.86	-0.46	-0.76	0.76	-0.02	-0.62	5.59	-0.16	0.21	-0.34	-0.29	1.33	0.12	-0.44	-0.65	0	0	0	0	0	0	0	0	0	0	0	0	0	0	0	0
002080.SZ	-0.25	-0.65	-0.08	0.11	0.6	0.11	-0.39	1.3	0.09	0.02	0.49	0.29	-0.26	-0.22	-0.81	0	0	0	0	0	0	0	0	0	0	0	1	0	0	0	1
002082.SZ	0.1	-0.08	-0.51	0.22	-0.12	-0.47	0.04	0	0.17	0.8	0.26	-0.58	-0.19	-0.71	-0.58	0	0	0	0	0	0	0	0	0	0	0	0	0	0	0	0
002083.SZ	0.81	-0.44	-1.89	1.83	2.1	0.28	0.04	-0.06	0	-0.35	-0.52	0.87	-0.27	0.69	0.11	0	0	0	0	0	0	0	0	0	0	0	0	0	0	0	0
002084.SZ	3.54	-0.93	3.65	0.5	0.48	-0.21	0.27	-0.22	-0.32	1.12	0	-1.05	6.4	-8.32	0.43	0	0	0	0	0	0	0	0	0	0	0	0	0	1	0	1
002085.SZ	0.85	-0.09	0.21	-0.01	0.61	-0.25	0.04	-0.28	-0.13	-0.22	-0.22	-0.48	2.6	-0.26	-0.18	0	0	0	0	0	0	0	0	0	0	0	0	0	0	0	0
002088.SZ	-0.18	-0.13	-0.27	-0.09	-0.1	-0.19	0.45	1.08	0.32	0	-0.02	0.36	-0.04	-0.08	-0.07	0	0	0	0	0	0	0	0	1	0	0	1	0	0	0	2
002090.SZ	-0.35	0.01	0.01	0.28	0.06	-0.03	-0.19	0.51	-0.78	0.27	0.01	-0.69	0.67	1.07	0.08	0	0	0	0	0	0	0	0	1	0	0	0	0	0	0	1
002092.SZ	1.17	0.16	-0.6	-0.71	2.87	-1.5	9.7	0.03	-0.05	-0.87	-0.92	93.76	-0.76	-5.11	0.6	0	0	0	0	0	0	1	0	0	0	0	0	0	1	0	2
002094.SZ	1.01	0.25	-0.04	-0.05	-0.15	0.64	0.07	-0.34	-0.63	-3.7	-0.83	1.02	-69.87	0.98	3.32	0	0	0	0	0	0	0	0	0	1	1	0	1	0	0	3
002096.SZ	-0.33	-0.04	-0.86	2.29	-0.14	-0.57	-0.64	-0.66	-0.77	4.83	4.95	-0.43	0.27	4.54	-0.34	0	0	0	0	0	0	0	0	0	0	0	0	0	0	0	0
002097.SZ	0.92	-0.38	-1.26	0.27	-0.92	-1.17	1.03	14.09	2.55	-0.02	-0.09	-0.51	-7.04	0.88	0.08	0	0	0	0	0	0	0	0	0	0	0	0	1	0	0	1
002098.SZ	0.77	-0.11	-0.37	0.85	0.02	-0.3	0.45	-0.01	-9.41	1.1	-0.41	1.83	-0.36	0.29	0.45	0	0	0	0	0	0	0	0	1	0	0	0	0	0	0	1
002099.SZ	1.59	0.03	-0.92	-12.29	1.21	4.81	-0.33	-0.39	0.89	0.18	-0.62	-0.79	0.3	-5.22	-0.09	0	0	0	0	0	0	0	0	0	0	0	0	0	0	0	0
002100.SZ	-0.16	-0.44	0.29	0.38	-0.02	-0.27	0.79	-0.02	-0.33	0.74	0.96	-1.31	1.4	-5.94	1.43	0	0	0	0	0	0	0	0	0	0	1	1	0	1	0	3
002101.SZ	0.01	-0.21	-0.25	0.11	0.12	0.04	-0.02	-0.08	-0.16	-0.98	20.35	0.78	0.23	-0.15	-0.2	0	0	0	0	0	0	0	0	0	1	0	0	0	0	0	1
002102.SZ	-2.93	-0.73	0.28	0.36	0.64	0.78	2.77	1.46	0.78	0.25	-0.9	-0.17	-0.19	-1.12	-131.28	0	0	0	0	0	0	0	0	0	0	0	0	0	0	0	0
002103.SZ	-0.34	-0.38	0.09	-0.96	-7.61	6.6	-0.15	-0.92	-125.69	0.99	-56.4	1.01	-24.7	4.42	-0.05	0	0	0	0	0	0	0	0	1	0	0	0	0	0	0	1
002104.SZ	-0.01	-0.04	-0.03	0.25	0.15	0	-0.59	-0.5	-0.86	1.62	-2.91	1.22	3.6	0.83	-0.54	0	0	0	0	0	0	1	1	0	0	0	0	0	0	0	2
002105.SZ	-0.14	-0.67	1	-1.5	1.3	-3.03	3.86	0.8	-0.98	70.85	1.11	0.48	-0.44	-0.99	-12.92	0	0	0	0	0	0	0	0	0	0	1	1	0	0	0	2
002106.SZ	1.24	-0.19	-0.73	-0.67	-1.05	-68.52	1.94	-0.39	0.57	0.12	0.54	0.1	-0.29	0.02	-0.04	0	0	0	0	0	0	0	0	0	0	0	0	0	0	0	0
002107.SZ	-3.7	1.04	0.55	0.48	2.08	1.37	-0.13	0.12	-0.31	0.94	0.61	-0.15	-0.31	-0.45	-0.38	0	0	0	0	0	0	0	0	0	0	0	0	0	0	0	0
002108.SZ	-0.2	-0.29	-0.12	0	-0.1	0.07	0.73	-0.15	-0.79	0.19	0.83	0.04	-0.35	-0.28	-0.53	0	0	0	0	0	0	0	0	0	0	0	0	0	0	0	0
002109.SZ	-0.01	0.66	-0.46	-0.89	-14.3	0.01	0.76	2.89	0.25	-0.43	0.45	1.33	-0.33	-1.98	0.06	0	0	0	0	0	0	0	0	0	0	0	0	0	0	0	0
002110.SZ	1.09	0.78	-1.85	1.19	-0.18	-36.11	1.5	1.08	-0.19	-0.46	-0.33	0.41	-0.95	-2.01	-3.01	0	0	0	0	0	1	0	0	0	0	0	0	0	0	0	1
002111.SZ	0.02	-0.42	-0.02	0	0.25	0.1	-0.31	-0.46	1.32	0.11	0.34	-0.92	5.19	-0.47	-0.33	0	0	0	0	0	0	0	0	0	0	0	1	0	0	0	1
002112.SZ	0.09	-1.88	1.07	6.18	-0.28	-0.57	-10.63	-1.52	0.57	1.09	5.85	-0.53	1.63	0.97	0.13	0	0	0	0	0	0	0	1	0	0	0	0	0	0	0	1
002114.SZ	-2.13	-21.76	1.06	-3.77	1.24	-0.48	2.99	-0.55	-5.69	1.05	-13.18	1.45	-5.31	-0.21	0.95	0	0	0	0	0	0	0	0	0	0	0	0	0	0	0	0
002117.SZ	-0.22	-0.17	0.05	0.24	0.18	0.18	-0.07	-0.03	0.08	-0.01	-0.42	0.15	-0.24	0.3	-0.18	0	0	0	0	0	0	0	0	0	0	0	0	0	0	0	0
002119.SZ	0.4	-1.38	-0.29	1.2	-2.34	-5.85	2.1	0.25	0.16	-0.01	-0.11	0.95	-0.55	-0.35	-0.08	0	0	0	0	0	0	0	0	0	0	0	0	0	0	0	0
002121.SZ	-0.09	-0.6	-0.15	0.08	0.2	-0.01	-0.6	-2.23	-8.16	-1.51	0.68	-1.26	-0.21	0.31	-0.45	0	0	0	0	0	0	0	0	1	1	0	0	0	0	0	2
002122.SZ	-0.16	-0.44	-0.57	-1.12	-10.17	-0.11	0.02	-0.63	-0.93	-2.5	1.01	6.16	-19.07	1.02	-12.44	0	0	0	0	0	0	0	0	0	1	0	0	1	0	0	2
002125.SZ	7.69	-0.58	-4.93	0.03	-0.62	1.05	0.55	1.23	0.49	-0.03	-0.77	6.39	0.75	-0.36	-0.26	0	0	0	0	0	0	0	0	0	0	0	0	0	0	0	0
002126.SZ	1.11	-0.51	-0.78	1.84	0.4	0.08	0.08	-0.09	-0.16	-0.46	0.44	-0.27	0.35	0.7	0.02	0	0	0	0	0	0	0	0	0	0	0	0	0	0	0	0
002129.SZ	1.82	0.44	-1.74	1.01	19.61	-0.23	1.86	0.49	-0.45	0.82	0.26	1.67	0.23	-0.65	-5.63	0	0	0	0	0	0	0	0	0	0	0	1	1	0	1	3
002130.SZ	0.29	-0.28	-0.37	0.04	0.54	-0.48	-0.36	0.07	-0.16	0.88	0.7	0.32	-0.07	0.01	0.09	0	0	0	0	0	0	0	0	0	0	0	0	0	0	0	0
002132.SZ	-0.52	-0.4	-0.84	1.51	1.32	-0.23	0.84	-1.03	-35.87	1.1	4.58	0.12	0.04	-0.96	1.16	0	0	0	0	0	0	0	0	0	0	0	0	0	0	0	0
002134.SZ	-7.13	1.04	-115.23	0.34	0.56	-1.29	-1.33	0.91	-7.17	1.17	-0.9	19.86	0.37	-0.15	-0.04	0	0	0	0	0	0	0	0	0	0	0	0	0	0	0	0
002135.SZ	0.66	-0.08	-0.31	-0.38	0.11	-0.75	0.93	1	0.39	0.46	-0.04	0.63	-0.67	0.62	-0.5	0	0	0	0	0	0	0	0	0	0	0	1	0	0	0	1
002136.SZ	1.24	0.01	-0.76	-3.54	0.87	-23.82	1.33	2.19	-0.74	-0.44	1	1.85	0.2	-0.79	-0.73	0	0	0	0	0	1	0	0	0	0	0	0	0	0	0	1
002137.SZ	5.23	0.21	-0.58	-13.82	1.04	0.19	-0.17	1.27	-10.31	0.94	0.86	-39.18	1.26	-0.38	-0.49	0	0	0	0	0	0	0	0	0	0	0	0	0	0	0	0
002138.SZ	0.29	-0.56	0.47	0.14	-0.03	-0.04	0.24	-0.45	0.21	-0.04	0.33	0.17	-0.5	0.55	0.24	0	0	0	0	0	0	0	0	0	0	0	0	0	0	0	0
002139.SZ	0.67	-0.2	-0.6	0.38	0.44	-0.17	-0.04	0.14	-0.13	-0.12	0.52	-0.21	-0.12	-0.05	0.16	0	0	0	0	0	0	0	0	0	0	0	0	0	0	0	0
002141.SZ	45.91	-0.95	-10.67	1.16	-0.1	-10.42	0.43	0.59	0.16	0.42	-62.36	1.1	-5.7	-0.35	-0.17	0	0	0	0	0	0	0	0	0	0	1	0	0	0	0	1
002144.SZ	0.29	0.53	0.44	-0.36	-0.31	-0.73	4	0.01	-0.02	-0.2	-0.97	4.04	4.22	0.03	-0.81	0	0	0	0	0	0	0	0	0	0	0	0	0	0	0	0
002145.SZ	0.12	-1.21	0.37	1.02	1.06	-4.32	1.56	2.63	-0.03	-0.07	-0.22	0.92	-0.51	-0.62	0.07	0	0	0	0	0	0	0	0	0	0	0	0	0	0	0	0
002149.SZ	0.26	-2.12	0.14	-1.4	0.7	-7.11	0.9	1.61	0.8	0.1	-0.12	1.03	0.25	0.09	-0.35	0	0	0	0	0	1	0	0	0	0	0	0	0	0	0	1
002150.SZ	0.27	-0.22	-0.06	0.05	0.14	0.07	0.08	-0.43	0.57	0.15	-0.19	0.01	-0.03	-0.64	1.8	0	0	0	0	0	0	0	0	0	0	0	0	0	1	0	1
002151.SZ	-0.51	-0.34	-0.63	-0.13	-0.14	-0.97	37.33	-0.48	-13.47	-0.9	1.09	0.77	-0.49	-5.71	-0.07	0	0	0	0	0	0	0	0	1	1	0	0	0	0	0	2
002152.SZ	0.03	-0.13	-0.06	-0.05	-0.04	0.01	-0.4	-0.58	0.28	0.18	-0.15	0.11	-0.12	0.15	-0.11	0	0	0	0	0	0	1	1	0	0	0	0	0	0	0	2
002154.SZ	-0.14	0.3	-0.04	-0.9	-0.51	-0.02	-22.43	1.01	-4.42	6.95	1.54	0.14	-0.17	0.58	-0.31	0	0	0	0	0	0	1	0	0	0	0	0	0	0	0	1
002156.SZ	0.06	-0.95	1.06	0.73	0.72	-0.7	3.57	-0.98	9.67	-4.02	2.24	2.01	-0.63	-0.85	9.13	0	0	0	0	0	0	0	0	0	0	0	0	0	0	0	0
002158.SZ	0.6	-0.06	-0.29	0.2	0.1	-0.47	-0.18	-0.03	0.22	0.15	0.41	0.21	0.15	0.16	-0.17	0	0	0	0	0	0	0	0	0	0	0	0	0	0	0	0
002160.SZ	161.74	-0.99	-241.85	-0.05	1.2	1.76	-0.28	-0.01	-3.96	1.03	-1.09	74.98	-4.86	1.02	4.74	0	0	0	0	0	0	0	0	0	0	0	0	0	0	0	0
002161.SZ	0.66	-0.38	-0.2	-0.93	1.56	-0.93	-5.34	-3.64	-6.01	1.02	-22.02	0.19	0.58	1.33	-12.51	0	0	0	0	0	0	0	0	1	0	0	0	0	0	0	1
002162.SZ	40.33	-69.43	-0.62	0.58	0.84	-0.98	0.51	0.97	1.43	71.18	0.77	-0.29	-8.71	0.38	-0.56	0	0	0	0	0	0	0	0	0	0	0	0	0	0	0	0
002164.SZ	-0.3	-0.83	-4.55	0.59	0.05	0.99	26.96	13.65	-13.85	1.16	0.02	0.34	-0.74	-0.52	0.29	0	0	0	0	0	0	0	0	1	0	0	0	0	0	0	1
002165.SZ	-0.23	-0.52	-0.04	-0.51	1.55	0.04	-0.5	-0.7	-0.21	4.56	0.24	-0.94	-8.29	1.34	0.48	0	0	0	0	0	0	0	0	0	0	0	0	0	0	0	0
002166.SZ	-5.12	-1.46	-0.47	1.15	1.57	-0.13	-0.38	0.16	-0.29	-0.06	-0.5	0.54	0.3	-0.89	6.27	0	0	0	0	0	0	0	0	0	0	0	0	0	0	0	0
002167.SZ	-0.11	0.3	-0.96	-26.37	0.55	-5.03	1.08	-3.87	0.02	-3.76	0.23	1.56	-0.28	-1.83	-0.23	0	0	0	0	0	1	0	0	0	0	0	0	0	0	0	1
002169.SZ	-0.24	-0.69	-5.46	1.2	1.43	0.2	-0.4	-0.17	-0.57	-0.57	0.24	-13.13	0.02	0.77	-3.79	0	0	0	0	0	0	0	0	0	0	0	0	0	0	0	0
002170.SZ	10.66	-0.5	-0.05	0.12	0.38	-0.28	-0.55	-2.46	0.62	1.35	3.64	0.05	0.08	1.64	0.38	0	0	0	0	0	0	0	1	0	0	0	0	0	0	0	1
002171.SZ	0.54	-0.96	-27.32	1.06	4.46	-0.26	1.13	0.07	-0.24	0.1	-0.33	0.6	-1.16	6.75	-0.51	0	0	0	0	0	0	0	0	0	0	0	0	0	0	0	0
002175.SZ	1.39	0.72	-0.02	-0.21	0.23	0.86	-0.45	-9.18	-6.41	0.32	1	-5.97	3.44	-0.98	14.33	0	0	0	0	0	1	0	1	1	0	0	0	0	0	0	3
002176.SZ	4.63	0.24	-0.6	0.45	-0.61	-0.35	3.63	0.09	-8.62	-0.12	0.82	3.14	1.69	-1.22	-0.21	0	0	0	0	0	0	0	0	1	1	0	0	1	0	0	3
002177.SZ	-0.35	0.62	-0.33	-0.01	-0.2	-0.37	-0.65	-2.49	-0.14	0.44	1.85	-2.06	2	-0.62	0.11	0	0	0	0	0	0	0	0	0	0	0	0	0	0	0	0
002179.SZ	0.31	0.04	-0.09	-0.17	0.08	0.45	0.04	-0.07	-0.06	-0.1	0.06	0.01	0.04	0.06	-0.13	0	0	0	0	0	0	0	0	0	0	0	0	0	0	0	0
002180.SZ	0.17	0.05	-0.7	-0.98	685.09	-0.53	-0.85	-19.35	1.34	-0.17	-0.93	6.84	0.89	-5.48	1.07	0	0	0	0	1	0	0	1	0	0	0	0	0	1	0	3
002182.SZ	2.03	-1.65	1.83	0.98	0.21	-0.08	3.94	-0.43	0.68	0	-0.33	0.63	0.16	-0.58	-0.66	0	0	0	0	0	0	1	0	0	0	0	0	0	0	0	1
002184.SZ	-0.45	-0.13	-1.7	2.81	0.76	0.65	-0.95	-0.73	-149.44	1.23	1.99	-0.11	0.02	-0.28	-3.72	0	0	0	0	0	0	0	0	1	0	0	0	0	0	1	2
002185.SZ	0.3	-0.64	0.22	1.41	0.04	-0.5	0.19	0.16	-0.33	-0.6	1.9	0.43	-0.82	-2.14	1.11	0	0	0	0	0	0	0	0	0	0	0	0	0	1	0	1
002189.SZ	2.45	-0.71	1.15	0.07	0.54	0.23	0.12	0.08	0.71	0.39	-0.16	0.18	-2.97	-0.69	-0.68	0	0	0	0	0	0	0	0	0	1	0	0	1	1	1	4
002190.SZ	0.11	-0.33	-0.64	-0.78	0.39	6.27	0.44	-2.07	-0.95	1.1	-0.23	-0.29	0.13	-1.02	-147.46	0	0	0	0	0	0	0	1	1	0	0	0	0	0	0	2
002191.SZ	-0.11	0.23	0.03	-0.09	0.01	0.02	-0.43	-0.02	0.07	0.2	-0.15	-0.01	-0.62	-0.39	-0.58	0	0	0	0	0	0	1	0	0	0	0	0	1	1	0	3
002193.SZ	-0.09	-0.82	-1.76	1.03	-26.37	2.76	0.23	0.3	0.1	-0.67	-5.46	0.81	-67.43	0.04	-0.73	0	0	0	0	0	0	0	0	0	0	0	0	1	1	1	3
002194.SZ	-0.41	-0.27	-0.8	0.39	2.33	-0.49	-3.58	-2.58	0.86	4.14	-0.31	0.04	0.04	-0.74	-0.43	0	0	0	0	0	0	0	1	0	0	0	0	0	0	0	1
002196.SZ	8.91	0.7	-0.61	-0.97	-0.19	22.84	0.27	-0.23	-8.74	0.99	-127.42	0.74	-0.81	1	-42.1	0	0	0	0	0	0	0	0	1	0	1	0	0	0	0	2
002198.SZ	0.63	-0.18	-0.7	1.72	0.28	-0.08	-0.19	-5.31	1.18	-4.81	1.17	-0.99	149.36	-0.34	-0.54	0	0	0	0	0	0	0	1	0	0	0	0	0	0	0	1
002201.SZ	0.36	-0.56	0.39	-1.75	1.73	-0.15	-2.55	-0.36	1.36	-0.43	4.09	0.44	-0.33	0.28	0.43	0	0	0	0	0	0	0	0	0	0	0	0	0	0	0	0
002202.SZ	-0.38	-0.86	-0.78	2.21	4	0.39	-0.09	-0.13	-0.1	-0.52	0.46	0.01	-0.37	-0.37	0.37	0	0	0	0	0	0	0	0	0	0	0	0	0	0	0	0
002203.SZ	0.17	-0.26	-0.17	0.23	0.37	-0.39	0.46	0.19	-0.19	-0.12	-0.58	0.64	0.29	0.03	-0.55	0	0	0	0	0	0	0	0	0	0	1	0	0	0	0	1
002204.SZ	-0.23	-0.4	-0.16	-0.31	-1.14	-2.9	0.37	0.49	-0.88	0.85	4.87	0.21	2.22	0.01	0.59	0	0	0	0	0	0	0	0	0	0	0	0	0	0	0	0
002205.SZ	-0.45	-0.87	0.53	3.63	-0.1	-1.86	1.23	-0.14	-0.9	-16.74	1.64	-0.11	-17.16	-0.69	0.52	0	0	0	0	0	0	0	0	0	0	0	0	1	1	0	2
002206.SZ	-0.08	-0.17	-0.67	0.05	0.6	0.34	0.11	0.09	0.14	-0.09	-0.19	1.09	-0.5	0.1	0.07	0	0	0	0	0	0	0	0	0	0	0	0	0	0	0	0
002209.SZ	-0.08	0.03	-0.58	-0.45	-0.41	-5.43	-1.18	0.88	-0.76	-3.26	0.86	-8.78	1.15	1.54	1.41	0	0	0	0	0	0	0	0	0	0	0	0	0	0	0	0
002213.SZ	0.37	-0.25	-0.17	-0.16	-0.5	-0.44	-0.15	-1.05	-11.59	0.05	2.22	0.22	0.21	-5.7	0.11	0	0	0	0	0	0	0	0	0	0	0	0	0	1	0	1
002215.SZ	-0.54	-0.51	0.55	0.61	-0.04	0.2	-2.53	1.65	-0.09	-0.4	-0.38	0.81	-0.23	-0.21	1.62	0	0	0	0	0	0	1	0	0	0	0	0	0	0	0	1
002216.SZ	0.26	-0.21	-0.17	-0.25	-0.41	-1.23	2.03	1.49	0.54	1.67	1.41	-0.19	0.13	-0.21	-0.4	0	0	0	0	0	0	0	0	0	0	1	0	0	0	0	1
002217.SZ	0.03	0.2	-1.26	-1.9	2.04	-0.64	2.43	-0.09	-0.05	-0.41	-6.86	0.68	-3.77	0.97	-0.48	0	0	0	0	0	0	0	0	0	0	1	0	1	0	0	2
002218.SZ	1.69	-2.13	0.88	1.09	-17.09	1.3	5	0.25	-0.55	-0.25	0.88	0.2	-0.53	-0.8	-0.78	0	0	0	0	0	0	0	0	0	0	0	0	0	0	0	0
002222.SZ	0.48	-0.04	-0.38	-0.1	-1.53	3.1	0.66	0.74	-0.02	-0.27	-0.02	0.23	0.05	-0.17	0.04	0	0	0	0	1	0	0	0	0	0	0	0	0	0	0	1
002223.SZ	0.04	-0.14	-0.01	-0.14	0.01	0.11	-0.23	-0.27	0.19	0.02	0.96	-0.3	-0.18	0.23	-0.32	0	0	0	0	0	0	0	1	0	0	0	0	0	0	0	1
002224.SZ	0.28	-0.4	0.32	0.59	-0.04	0.07	-0.26	-0.37	-0.35	-0.14	0.23	-0.04	-0.47	-0.44	-0.52	0	0	0	0	0	0	0	0	0	0	0	0	0	0	0	0
002225.SZ	-0.14	-0.34	-0.28	0.12	0.01	-0.63	-3.8	1.26	3.79	-0.06	0.09	-0.76	1.93	-0.09	-0.64	0	0	0	0	0	0	1	0	0	0	0	0	0	0	0	1
002226.SZ	-0.16	-0.28	-0.18	-0.05	-0.42	-0.83	0.73	-0.3	2.59	0.3	0.15	0.11	0.14	0.09	-0.03	0	0	0	0	0	0	0	0	0	0	0	0	0	0	0	0
002227.SZ	0.23	-0.84	2.54	2	0.48	-0.93	-0.12	1.32	-0.66	-0.35	-2.72	-5.25	-0.12	-0.12	0.28	0	0	0	0	0	0	0	0	0	0	0	0	0	0	0	0
002228.SZ	-0.33	-0.25	-0.21	0.49	0.3	-0.3	1.72	-0.75	0.41	-0.07	-0.02	-0.29	-0.42	-0.09	0.03	0	0	0	0	0	0	1	0	0	0	0	0	0	0	0	1
002229.SZ	0.07	-0.29	-0.16	-0.09	-0.52	-2.22	1.01	11.1	-2.08	-0.81	-3.78	0.86	-8.33	0.15	-2.75	0	0	0	0	0	1	0	0	0	0	0	0	0	0	1	2
002233.SZ	0.28	0.46	-0.73	0.82	0.42	-0.47	0.18	0.14	0.78	-0.16	0.01	-0.1	-0.81	0.99	-0.48	0	0	0	0	0	0	0	0	0	0	0	0	0	0	0	0
002235.SZ	-1.63	0.87	1.21	4.98	-25.63	1.04	-0.6	-53.22	1.03	-20.25	-2.51	1.01	-19.43	-0.34	1.06	0	0	0	0	1	0	0	0	0	0	1	0	0	0	0	2
002236.SZ	0.87	0.08	0.37	-0.17	-0.24	-0.02	0.01	0.07	-0.14	-0.01	-0.28	-0.07	-0.55	0.53	-0.32	0	0	0	0	0	0	0	0	0	0	0	0	1	0	0	1
002237.SZ	0.46	-0.21	-0.33	-0.69	0.24	-0.14	1.95	0.3	-0.22	0	-0.14	0.02	0	-0.08	-0.15	0	0	0	0	0	0	0	0	0	0	0	0	0	0	0	0
002239.SZ	-0.61	-0.08	0.01	-0.48	1.05	3.5	0.12	-0.28	-0.94	-9.89	-0.31	0.95	5.81	-0.34	1.45	0	0	0	0	0	1	0	0	0	0	0	0	0	0	0	1
002240.SZ	1.02	-1.74	-157.64	0.63	1.14	-31.45	0.47	1.07	7.27	-1.65	-1.78	3.62	1.68	-0.98	-8.3	0	0	0	0	0	0	0	0	0	0	0	1	1	0	0	2
002241.SZ	1.02	0.31	-0.1	-0.09	-0.02	-0.37	0.16	-0.04	-0.69	0.84	0.79	0.06	-0.65	-0.5	1.62	0	0	0	0	0	0	0	0	0	0	0	0	0	0	0	0
002242.SZ	-0.1	-0.13	-0.09	-0.08	0.03	0.1	0.04	-0.03	-0.11	0.29	-0.15	-0.18	0.03	-0.28	-0.67	0	0	0	0	0	0	0	0	0	0	0	0	0	1	1	2
002243.SZ	0.25	-0.15	-0.32	-0.48	-1.4	0.82	3.88	1.39	0.9	-0.08	0.82	-0.05	-0.69	-0.33	0	0	0	0	0	0	0	0	0	0	0	0	0	0	0	0	0
002245.SZ	0.97	0.02	-0.25	-0.11	0.12	-0.18	-0.17	0.56	-0.51	-0.86	7.01	1.39	-0.68	-0.71	2.68	0	0	0	0	0	0	0	0	0	1	0	0	0	0	0	1
002246.SZ	0.18	0.58	0.42	-0.8	1.53	-0.06	0.78	-0.52	0.25	0.09	-0.4	0.01	-0.13	-0.34	-3	0	0	0	0	0	0	0	0	0	0	0	0	0	0	1	1
002247.SZ	-0.07	0.03	0.24	0	-0.08	-0.18	-0.1	-0.29	-19.84	-0.28	1.03	2.2	-0.42	0.69	-0.47	0	0	0	0	0	0	0	1	1	1	0	0	0	0	0	3
002248.SZ	-0.45	-0.93	-14.45	-0.91	0.33	-0.59	-0.4	-0.27	-2.23	0.47	0.17	1.23	-0.44	-5.91	1.19	0	0	0	0	0	0	0	0	1	0	0	0	0	0	0	1
002249.SZ	0.04	-0.29	-0.4	0.09	0.16	-0.06	-0.09	-0.58	-11.6	0.92	1.12	2.83	2.33	0.69	0.4	0	0	0	0	0	0	0	0	1	0	0	0	0	0	0	1
002250.SZ	0.32	-0.13	-0.15	0.01	-0.03	-0.07	-0.7	-0.12	-0.55	0.42	-0.63	3.42	0.64	-1.69	1.36	0	0	0	0	0	0	1	0	0	0	0	0	0	0	0	1
002252.SZ	0.29	0	0	-0.41	-0.27	-0.29	0.14	-0.37	-0.74	3.04	0.34	-0.25	0.24	-0.07	0.08	0	0	0	0	0	0	0	0	0	0	0	0	0	0	0	0
002254.SZ	1.28	-0.48	-0.79	1.56	0.78	-0.47	-0.39	0.17	0.98	0.2	-0.05	2.38	-0.66	-0.47	-0.99	0	0	0	0	0	0	0	0	0	0	0	1	0	0	0	1
002255.SZ	-0.22	0.17	-0.08	-0.41	-0.42	-0.06	-0.18	-0.31	-12.14	-1.53	1.17	0.2	-0.1	-0.03	-0.01	0	0	0	0	0	0	0	0	1	1	0	0	0	0	0	2
002258.SZ	-0.29	-0.42	0.98	0.08	-0.23	0.24	0.15	0.52	0.2	-0.57	0.72	0.49	0.27	-0.73	-0.67	0	0	0	0	0	0	0	1	1	0	0	1	1	0	0	4
002262.SZ	0.16	0.18	0.09	0.03	0.03	-0.25	-0.13	0.02	0.18	-0.01	0	-0.06	-0.04	0.02	-0.01	0	0	0	0	0	0	0	0	0	0	0	0	0	0	0	0
002263.SZ	0.21	-0.92	-6.83	0.1	-0.38	-0.06	-0.55	-2.97	0.82	1.43	2.44	0.26	-0.76	-0.75	-0.2	0	0	0	0	0	0	0	1	0	0	0	0	0	0	0	1
002265.SZ	-1.37	-6.59	-1.68	0.45	1.06	-22.9	0.99	18.81	-9.54	0.59	-1.16	0.9	-2.18	3.45	-0.11	0	0	0	0	0	0	0	0	0	0	0	0	0	0	0	0
002269.SZ	0.13	0.34	-0.43	-0.35	-0.77	-6.2	-0.26	0.35	1.04	-76.35	-0.61	-0.2	-0.49	0.04	0.12	0	0	0	0	0	0	0	0	0	0	1	1	1	0	0	3
002270.SZ	-0.73	0.19	-0.54	0.37	-0.4	12.21	-0.3	0.16	-0.61	0.02	0.02	0.11	0.68	0.35	0.19	0	0	0	0	0	1	0	0	0	0	0	0	0	0	0	1
002271.SZ	-0.09	-0.43	0.87	0.66	-0.07	-0.23	0.27	-0.08	-0.07	0.18	0.19	-0.26	-0.64	-0.02	-0.93	0	0	0	0	0	0	0	0	0	0	0	0	0	0	1	1
002272.SZ	-0.38	-0.18	-0.94	-13.42	0.73	-4.05	1.05	-5.94	-3.08	1.08	6.67	-0.55	-1.99	-1.82	-0.74	0	0	0	0	0	0	0	0	0	0	0	0	0	0	0	0
002273.SZ	0.52	-0.22	-0.14	-0.28	0.16	-0.41	0.18	0.28	-0.21	0.01	-0.16	-0.22	0.17	-0.01	0.74	0	0	0	0	0	0	0	0	0	0	0	0	0	0	0	0
002274.SZ	0.86	5.64	-2.23	0.44	-1.16	0.09	0.36	1.44	1.38	0.44	-0.28	7.63	-0.56	-0.32	-0.35	0	0	0	0	0	0	0	0	0	0	0	1	0	0	0	1
002275.SZ	-0.39	0.05	0.04	0.15	0.04	-0.19	0.05	0.09	-0.18	-0.08	-0.33	0.03	-0.12	0.73	0	0	0	0	0	0	0	0	0	0	0	1	0	0	0	0	1
002276.SZ	-0.18	-0.16	-0.21	0.48	-0.02	0.07	-0.26	-0.68	0.17	0.65	-0.06	0.35	0.35	0.16	-0.37	0	0	0	0	0	0	0	1	0	0	0	0	0	0	0	1
002278.SZ	-0.38	-0.16	-0.35	0.18	-0.13	-3.19	-0.42	0.85	1.49	0.89	-0.78	4.8	-3.13	1.28	0.47	0	0	0	0	0	1	0	0	0	0	0	0	0	0	0	1
002281.SZ	-0.28	-0.26	-0.47	0.25	0.06	0.22	0.12	0.14	-0.12	-0.04	0.15	-0.07	0.05	-0.17	-0.07	0	0	0	0	0	0	0	0	0	0	0	0	0	0	0	0
002282.SZ	-0.2	-0.02	-0.96	-5.6	3.08	-0.85	1.33	-0.05	2.63	-0.28	0.45	-0.18	-0.2	0.75	0.05	0	0	0	0	0	0	0	0	0	0	0	0	0	0	0	0
002283.SZ	0.16	-0.39	-0.79	0.7	0.21	0.15	0.15	0.77	-0.08	0.02	0.31	-0.05	-0.61	0.72	-0.21	0	0	0	0	0	0	0	0	0	0	0	0	0	0	0	0
002284.SZ	-0.09	-0.49	0.04	0.69	-0.22	-0.55	0.18	-0.49	-1.76	-2.2	0.68	0.65	2.98	0.96	1.71	0	0	0	0	0	0	0	0	0	1	0	0	0	0	0	1
002286.SZ	-0.23	0.37	0.08	-0.69	-0.66	1.55	0.3	-0.06	-0.47	0.04	0.68	3.21	-0.33	-0.73	2.51	0	0	0	0	0	0	0	0	0	0	0	1	0	0	0	1
002287.SZ	-0.27	0.04	0.02	-0.04	-0.01	0.1	-0.08	0.15	-0.08	0.01	0	-0.16	0.13	-0.22	0.04	0	0	0	0	0	0	0	0	0	0	0	0	0	1	0	1
002290.SZ	-0.24	-0.41	-0.66	0.16	-6.39	1.21	-0.22	-1.73	3.25	-36.14	1.11	0.15	-0.08	-0.16	0.1	0	0	0	0	0	0	0	0	0	1	0	0	0	0	0	1
002292.SZ	-0.22	-0.08	0.32	0.14	0.41	-0.34	-0.32	-1.39	-11.17	1.05	-7.98	-0.18	0.6	1.28	-6.32	0	0	0	0	0	0	0	1	1	0	0	0	0	0	0	2
002293.SZ	-0.02	0.36	-0.1	-0.24	0.05	-0.2	-0.23	0.33	-0.05	-0.07	0.12	0.23	-0.21	-0.04	-0.22	0	0	0	0	0	0	0	0	0	0	0	0	0	0	0	0
002294.SZ	-0.1	-0.02	0.31	0.1	0.04	-0.11	0.04	-0.12	-0.1	-0.56	-0.99	63.87	0.65	-0.05	0.03	0	0	0	0	0	0	0	0	0	1	1	0	0	0	0	2
002295.SZ	-0.18	-0.87	-2.8	-0.51	-1.73	1.06	0.86	5.41	-0.2	-0.18	-0.17	0.35	-0.71	0.13	0.25	0	0	0	0	0	0	0	0	0	0	0	0	0	0	0	0
002296.SZ	0.13	-0.02	-0.83	1.35	0.23	-0.22	0.07	-2.88	1.09	3.98	0.11	0.42	-0.26	0.12	1.13	0	0	0	0	0	0	0	1	0	0	0	0	0	0	0	1
002297.SZ	0.1	0.4	-0.58	-3.24	0.64	-5.51	0.65	0.02	-0.04	-1.86	0.73	0.82	1.08	0.2	-79.3	0	0	0	0	0	0	0	0	0	0	0	0	0	0	0	0
002298.SZ	-0.29	0.6	-0.19	-0.63	-0.89	4.69	0.49	-0.01	0.03	0.64	-0.03	-0.33	-5.81	0.2	-2.61	0	0	0	0	0	0	0	0	0	0	0	0	1	1	1	3
002299.SZ	-0.07	0.05	-1	-401.3	1.16	-11.68	1.74	-0.85	12.99	0.63	-0.41	-0.81	-0.05	0.85	0.01	0	0	0	0	0	0	0	0	0	0	0	0	0	0	0	0
002300.SZ	-0.3	0.02	-0.15	-0.06	-0.09	0.23	-0.08	-0.46	0.22	0.86	-0.13	-0.19	0.37	-0.21	-0.57	0	0	0	0	0	0	0	0	0	0	0	0	0	0	1	1
002301.SZ	-0.67	0.57	0.14	-0.65	0.05	-2.16	3.83	-0.11	-0.17	0.36	-0.26	-4.28	1.17	-0.21	-0.22	0	0	0	0	0	0	0	0	0	0	0	1	0	0	0	1
002302.SZ	-0.11	-0.01	-0.17	0.9	-0.45	-0.04	-0.27	-0.75	1.94	0.9	0.11	-0.1	-0.42	0.15	-1.59	0	0	0	0	0	0	0	1	0	0	0	0	0	0	1	2
002303.SZ	-0.38	-0.4	0.13	0.43	0.38	-0.43	-0.3	0.68	0	0	-0.64	-0.4	0.02	1.71	0.3	0	0	0	0	0	0	0	0	0	0	0	0	0	0	0	0
002304.SZ	-0.04	0.18	-0.14	-0.17	-0.23	-0.04	-0.04	0	0.06	-0.2	-0.19	0.21	0.13	-0.04	-0.33	0	0	0	0	0	0	0	0	0	0	0	0	0	0	0	0
002309.SZ	-0.45	0.25	-0.21	-0.92	7.13	0.59	-1.23	2.95	-2.15	0.05	-8.72	-0.76	0.08	-0.48	-0.31	0	0	0	0	0	0	0	0	0	0	1	1	1	1	1	5
002311.SZ	-0.25	0.56	0.09	-0.41	0.34	0.26	-0.02	0.25	0.02	-0.04	0.14	-0.5	0.67	-0.24	0.54	0	0	0	0	0	0	0	0	0	0	0	0	0	0	0	0
002312.SZ	-0.43	0.08	-0.08	0.54	-0.47	-1.37	-14.96	0.57	0.6	0.7	6.38	0.33	0.03	-0.66	0.24	0	0	0	0	0	1	1	0	0	0	0	0	0	0	0	2
002313.SZ	-0.19	0.3	-0.22	-0.64	-1	-417.27	1.09	16.6	-0.4	-0.49	-41.21	0.74	-8.14	0.04	-0.04	0	0	0	0	0	0	0	0	0	0	1	0	1	1	0	3
002317.SZ	-0.29	0.1	0.1	-0.01	0.13	0.19	-0.09	-0.31	0.18	-0.33	-3.24	1.52	-0.02	-0.1	-1.83	0	0	0	0	0	0	0	0	0	0	1	0	0	0	0	1
002318.SZ	-0.56	0.4	0.38	0.26	-0.26	-0.49	0.33	-0.31	1.19	0.53	0.18	-0.08	0.52	-0.19	0.11	0	0	0	0	0	0	0	0	0	0	0	0	1	0	0	1
002319.SZ	-0.46	-0.48	0.13	0.08	-0.76	-0.85	10.18	0.03	-5.66	-12.65	0.79	-0.47	-0.1	1.09	-7.12	0	0	0	0	0	0	0	0	1	1	0	0	0	0	0	2
002326.SZ	-0.4	-0.01	-0.06	-1.03	38.24	0.47	-0.62	-0.87	11.23	0.07	-0.96	56.09	0.34	-2.25	0.28	0	0	0	0	0	0	0	0	0	0	0	1	1	1	0	3
002327.SZ	-0.05	0.44	0.1	-0.04	0.01	-0.06	-0.03	-0.04	-0.08	-0.16	0.1	0.05	-0.09	0.06	-0.05	0	0	0	0	0	0	0	0	0	0	0	0	0	0	0	0
002328.SZ	-0.35	-0.61	-0.54	0.29	1.1	-0.06	0.04	-0.28	0.26	-0.04	-0.07	0.13	0.04	0.23	-0.1	0	0	0	0	0	0	0	0	0	0	0	0	0	0	0	0
300001.SZ	-0.29	-0.13	-0.32	0.42	0.24	-0.4	0.13	-0.65	-0.37	1.47	-0.4	-0.16	0.21	1.55	0.74	0	0	0	0	0	0	0	0	0	0	0	0	0	0	0	0
300003.SZ	-0.17	0	-0.26	-0.18	0.05	-0.06	0	0.11	0.15	0.09	-0.09	0.07	-0.07	-0.55	-0.8	0	0	0	0	0	0	0	0	0	0	0	0	0	1	1	2
300004.SZ	-0.31	0.24	-0.53	0.06	0.07	-0.76	1.2	-4.32	-1.62	1.02	0.82	-5.31	1.01	-41.35	3.37	0	0	0	0	0	0	0	1	1	0	0	0	0	0	0	2
300005.SZ	-0.21	0.68	0.23	0.09	-0.02	-0.26	-0.66	-2.11	-0.25	1.09	-18.29	1.06	-1.64	-3.62	2.58	0	0	0	0	0	0	0	1	0	0	0	0	0	0	0	1
300006.SZ	-0.33	0.23	-0.24	-0.35	-0.84	0.38	-1.77	4.49	-0.1	-5.56	-1.35	0.69	0.35	0.47	-1.11	0	0	0	0	0	0	0	0	0	1	1	0	0	0	0	2
300008.SZ	-0.24	0.14	-0.73	-0.66	3.09	0.04	0.24	-0.43	-30.15	0.5	1.01	0.74	6.49	-0.26	0.31	0	0	0	0	0	0	0	0	1	0	0	0	0	0	0	1
300009.SZ	-0.32	0.09	0.24	0.2	0.1	-0.12	0.06	0.16	-0.09	-0.69	1.52	-0.51	2.81	0.09	-0.29	0	0	0	0	0	0	0	0	0	1	0	0	1	1	0	3
300011.SZ	-0.35	-0.08	-0.88	5.55	0.68	-0.11	-0.82	-0.87	-102.83	1.07	-16.58	0.99	-55	0.9	0.85	0	0	0	0	0	0	0	0	1	0	1	0	0	0	0	2
300014.SZ	-0.17	0.37	-0.01	0.52	-0.89	2.29	0.87	-0.15	0.37	0.8	-0.48	0.13	-0.29	-0.24	0.03	0	0	0	0	0	0	0	0	0	1	0	0	0	0	0	1
300016.SZ	-0.19	-0.1	0.45	-0.02	0.22	-0.72	1.38	0.11	0.14	0.06	-0.24	-0.45	-1.28	-1.77	1.21	0	0	0	0	0	0	0	0	0	0	0	0	1	1	0	2
300018.SZ	-0.57	-0.13	0.06	-0.15	0.3	0.07	0.08	-0.15	-6.56	1.12	-0.76	-0.04	0.21	1.47	1.25	0	0	0	0	0	0	0	0	1	0	0	0	0	0	0	1
300019.SZ	-0.34	0.19	0.16	0.02	0.03	-0.02	-0.08	-0.53	0.41	0.94	0.27	-0.18	-0.32	0.24	-0.32	0	0	0	0	0	0	0	1	0	0	1	0	0	0	0	2
300024.SZ	-0.13	0.17	0.07	0.44	-0.01	-0.55	-0.23	0	0.17	-0.65	-5.8	-0.7	0.15	0.69	-0.44	0	0	0	0	0	0	0	0	0	0	1	1	0	0	0	2
300026.SZ	-0.31	0.1	0.72	0.09	-0.03	-0.37	-0.16	-0.41	-0.59	1.18	0.24	0.25	-0.22	-0.38	-1.02	0	0	0	0	0	0	0	0	0	0	0	0	0	0	0	0
300030.SZ	-0.47	0.19	-0.09	0.08	0.19	-0.3	-0.45	-0.85	-50.5	1.02	52.55	-0.99	-95.49	0.56	-0.06	0	0	0	0	0	0	0	0	1	0	0	0	1	0	0	2
300032.SZ	-0.63	0.1	-0.38	-0.87	20.14	0.68	-1.16	-3.26	-7.63	0.92	-1.17	0.63	1.48	-14.96	0.55	0	0	0	0	0	0	0	0	1	0	0	0	0	0	0	1
300034.SZ	-0.26	0.33	0.05	0.12	0.1	0.14	-0.3	-0.5	0.6	0.27	0.14	-0.18	0.34	0.01	-0.29	0	0	0	0	0	0	0	0	0	0	0	0	0	0	0	0
300035.SZ	-0.48	-0.12	-0.21	0.18	-0.37	-0.37	0.28	0.87	0.81	0.17	-0.17	1.06	-0.2	-0.84	2.78	0	0	0	0	0	0	0	0	0	0	0	1	0	0	0	1
600006.SH	1.21	-0.65	-2.43	0.66	2.06	1.14	-0.12	-0.05	0.79	-0.33	0.49	-0.36	-1.11	-8.06	-1.53	0	0	0	0	0	0	0	0	0	0	0	0	0	0	1	1
600010.SH	1.13	1.25	-0.4	-0.59	0.68	-10.53	0.93	4.96	0.63	-0.8	-0.3	5.06	-1.29	1.53	-1.1	0	0	0	0	0	0	0	0	0	0	0	0	0	0	0	0
600019.SH	1.16	-0.47	-0.35	0.31	-0.1	-0.81	7.04	0.64	-0.04	-0.48	0.1	0.83	-0.57	-0.02	-0.36	0	0	0	0	0	0	0	0	0	0	0	0	0	0	0	0
600022.SH	0.69	-0.37	-48.48	0.99	-41.15	-0.34	0.73	3.46	0.43	-0.82	0.16	1.98	-0.83	-2.9	-2.96	0	0	0	0	0	0	0	0	0	0	0	0	0	0	0	0
600031.SH	0.47	-0.01	-0.46	-0.56	-0.9	-0.86	-10.11	6.36	1.86	0.29	0.01	-0.38	-0.72	0.36	0.15	0	0	0	0	0	0	0	0	0	0	0	0	0	0	0	0
600038.SH	0.42	-0.19	0.05	-0.37	0.09	0.32	-0.03	-0.01	-0.02	0.13	0.22	0.13	-0.64	0.15	-0.1	0	0	0	0	0	0	0	0	0	0	0	1	0	0	0	1
600055.SH	0.11	-0.33	0.03	0.26	-0.5	0.99	-0.1	-0.03	0.52	0.02	0.41	-0.34	-0.34	-0.35	0.03	0	0	0	0	0	0	0	0	0	0	1	0	0	0	0	1
600059.SH	0.1	0.09	-0.09	-0.03	-0.56	-0.03	0.23	0.32	-0.05	0.23	-0.35	0.34	-0.11	0.01	0	0	0	0	0	1	0	0	0	0	0	0	0	0	0	0	1
600060.SH	0.5	0.73	-0.24	-0.17	-0.2	-0.08	0.14	-0.59	-0.92	0.76	2.94	0.69	0.69	0.12	-0.01	0	0	0	0	0	0	0	0	0	0	0	0	0	0	0	0
600062.SH	-0.05	-0.07	0.04	0.02	-0.23	-0.26	0.47	0.12	0.03	0.01	-0.11	-0.16	0.21	0.07	0.14	0	0	0	0	1	1	0	0	0	0	0	0	0	0	0	2
600063.SH	0.44	0.31	-2.69	0.86	4.24	-0.48	0.27	-0.46	0.5	2.02	0.54	0.66	0.18	-0.83	0.22	0	0	0	0	0	0	0	0	0	0	0	1	1	0	0	2
600066.SH	0.41	0.02	-0.34	-0.22	-0.04	0.38	0.07	-0.32	-0.42	-0.19	-1.04	6.87	-0.14	4.92	1.53	0	0	0	0	0	0	0	0	0	0	1	0	0	0	0	1
600067.SH	0.58	0.11	-0.42	-0.06	-0.15	-0.81	0.46	0.66	0.57	-0.47	-0.32	-4.99	1.07	-7.72	-0.75	0	0	0	0	0	0	0	0	0	0	0	1	0	0	0	1
600071.SH	0.15	-0.95	0.76	-6.84	-3.16	0.63	-2.22	0.45	0.71	-0.92	0.86	2.08	-2.28	-14.97	0.48	0	0	0	0	0	0	0	0	0	0	0	0	0	0	0	0
600073.SH	0.69	-0.46	1.77	0.41	-0.85	4.58	0.26	-0.1	0.1	0.34	-0.03	-0.4	0.73	-0.66	-0.44	0	0	0	0	0	0	0	0	0	0	0	0	0	0	0	0
600075.SH	13.52	-0.31	-2.19	-1.83	0.58	1.24	7.05	0.12	-0.32	-0.9	14.04	0.29	-0.54	-1.87	0.88	0	0	0	0	0	0	0	0	0	0	0	0	0	0	0	0
600076.SH	0.39	-0.15	0.44	0.07	0.2	2.34	-0.3	0.03	-0.14	-0.23	-1.46	1.12	-8.95	-0.56	-0.2	0	0	0	0	0	1	0	0	0	0	0	0	0	0	0	1
600078.SH	0.75	0.27	-0.86	-2.06	1.82	0.12	4.04	-0.51	-2.77	2.16	-31.63	0.68	1.58	-1.31	-1.32	0	0	0	0	0	0	0	0	0	0	1	0	0	0	0	1
600079.SH	0.38	0.07	-0.02	-0.08	-0.12	-0.05	-0.3	-0.25	-5.63	1.22	0.33	0.35	0.3	0.03	-0.42	0	0	0	0	0	0	0	0	1	0	0	0	0	0	0	1
600080.SH	0.46	1.02	54.69	-0.05	-0.3	-0.34	0.25	0.33	-0.15	-0.71	0.96	0.41	-0.89	-0.21	3.76	0	0	0	0	0	0	0	0	0	0	0	0	0	0	0	0
600081.SH	3.24	-0.46	-0.34	0.61	-0.32	-0.08	-0.25	0.1	0.01	-0.07	0.16	-0.32	-0.68	0	-0.83	0	0	0	0	0	0	0	0	0	0	0	0	0	0	0	0
600084.SH	0.87	-0.05	0.58	-0.1	0.36	-0.55	0.45	0.1	-0.62	1.05	-8.41	0.31	-24.92	0.98	1.23	0	0	0	0	0	0	0	0	0	0	0	0	0	0	0	0
600085.SH	0.12	0.14	0.22	-0.05	0.01	-0.03	-0.11	0.01	-0.08	-0.12	0.06	0.11	0.05	0.07	-0.15	0	0	0	0	0	0	0	0	0	0	0	0	0	0	0	0
600089.SH	-0.33	-0.48	-0.36	0.44	0.03	-0.08	0.16	-0.16	-0.15	-0.23	0.07	1.81	1.19	-0.45	-0.65	0	0	0	0	0	0	0	0	0	0	0	0	1	0	0	1
600096.SH	1.43	-0.18	-4.35	-1.29	-0.8	0.78	-7.68	0.67	0.84	0.24	1.31	46.64	0.05	-0.42	-0.02	0	0	0	0	0	0	1	0	0	0	0	1	0	0	0	2
600099.SH	2.18	0.05	-4.46	0.5	1.52	-0.26	0.52	-1.09	7.63	1.27	0.47	0.43	-0.16	0.25	0.5	0	0	0	0	0	0	0	0	0	0	0	0	0	0	0	0
600100.SH	-0.28	-0.42	0.42	-0.21	2.36	-0.32	-1.18	0.77	-141.62	0.63	0.65	-3.64	0.5	-0.04	0.12	0	0	0	0	0	0	0	0	1	0	0	0	0	0	0	1
600103.SH	0.92	-1.5	-10.07	0.54	-0.65	0.31	1.14	0.15	0.74	-0.51	-3.92	1.72	0.06	-0.53	-0.38	0	0	0	0	0	0	0	0	0	0	0	0	0	0	0	0
600104.SH	0.47	-0.18	-0.08	-0.04	0	-0.06	0.01	-0.05	-0.11	-0.37	-0.22	0	-0.53	0.09	-1.53	0	0	0	0	0	0	0	0	0	1	1	0	1	0	1	4
600105.SH	0.76	-0.87	-3.12	1.43	-0.35	4.1	0.05	0.71	-0.57	-1.35	-14.97	1.04	1.3	-0.89	5.33	0	0	0	0	0	0	0	0	0	0	1	0	0	0	0	1
600110.SH	36.66	-4.49	0.2	-0.84	-1.48	-2.56	1	41.11	-0.65	-3.31	0.71	6.56	-0.37	-1.33	-2.25	0	0	0	0	0	1	0	0	0	0	0	0	0	0	0	1
600111.SH	30.7	0.21	-0.46	-0.15	-0.62	-0.58	-0.93	15.21	0.38	0	0.57	3.8	-0.09	-0.68	-0.63	0	0	0	0	0	0	0	0	0	0	0	0	0	0	0	0
600114.SH	3.62	0.23	-0.42	0.94	0.04	-0.06	-0.13	0.14	-0.13	-0.54	-0.67	-2.15	4.64	0.08	1.4	0	0	0	0	0	0	0	0	0	0	0	0	0	0	0	0
600117.SH	22.23	0.17	-1.01	-9.15	-0.38	-40.81	0.79	-0.25	-2.91	0.84	-0.23	-2.77	0.97	-39.09	0.73	0	0	0	0	0	1	0	0	0	0	0	0	0	0	0	1
600118.SH	-0.06	-0.06	-0.07	-0.24	0	0.01	-0.03	-0.1	-0.02	-0.19	0.03	-0.39	-0.08	-0.28	-0.97	0	0	0	0	0	0	0	0	0	0	0	0	0	0	1	1
600126.SH	1.93	-0.19	-2.49	0.99	-30.57	-13.29	1.17	0.61	-0.02	-0.57	0.24	0.31	-0.73	-1.03	-63.14	0	0	0	0	0	1	0	0	0	0	0	0	0	0	0	1
600127.SH	-1.96	-3.26	0.57	-0.12	0.33	-1.07	0.88	0.89	-53.51	0.35	1.15	-5.83	-0.94	1.28	-1.15	0	0	0	0	0	0	0	0	0	0	0	0	0	0	0	0
600129.SH	-5.27	-1.08	-0.99	0.23	-0.54	-0.84	0.27	1.13	-1.72	-0.31	-2.58	-0.35	1.54	0.83	-0.95	0	0	0	0	0	0	0	0	0	0	0	0	0	0	0	0
600132.SH	-0.33	0.01	0	0.18	-0.52	-2.08	3.71	0.66	0.19	0.13	-0.08	0.61	0.08	-0.46	-0.15	0	0	0	0	0	1	0	0	0	0	0	1	1	0	0	3
600135.SH	-1.76	-3.13	1.16	-0.01	0.82	0.42	-0.18	0.32	-0.94	2.4	-1.32	3.88	-1.79	-7.24	-0.06	0	0	0	0	0	0	0	0	0	0	0	0	0	0	0	0
600137.SH	-0.02	-0.38	-0.76	-0.15	-0.97	-107.01	1.46	0.67	0.29	-0.63	0.17	0.48	-0.19	0.36	0.18	0	0	0	0	0	0	0	0	0	0	0	0	0	0	0	0
600141.SH	0.35	-0.03	-0.25	-0.93	0.27	0.1	-0.9	63.71	0.51	-0.62	0.9	4.41	-0.07	-0.82	0.18	0	0	0	0	0	0	0	0	0	0	0	1	1	0	0	2
600143.SH	0.7	0.13	-0.37	-0.27	-0.33	0.27	-0.03	-0.53	0.09	1.99	2.25	-0.68	-0.17	-0.86	2.26	0	0	0	0	0	0	0	0	0	0	1	0	0	0	0	1
600148.SH	1.56	0.82	-0.95	8.55	0.3	-1.04	10.3	0.08	1.21	-0.42	1.49	-0.42	-1.64	0.79	-0.67	0	0	0	0	0	0	0	0	0	0	0	0	0	0	0	0
600150.SH	-0.06	-0.26	-1.07	-0.12	-0.4	0.24	-15.72	-0.29	0.89	0.89	-10.36	0.4	-2.14	0.9	11.04	0	0	0	0	0	0	0	0	0	0	0	0	0	0	0	0
600151.SH	-6.29	-2.59	-1.77	1.05	-1.06	46.7	-1.25	-7.75	-0.04	-0.58	0.6	0.82	-3.88	-1.21	0.68	0	0	0	0	0	0	0	0	0	0	0	0	0	0	0	0
600152.SH	3.27	0.26	-4.23	-0.21	-0.5	0.55	0.02	0.46	-0.31	0.53	0.17	-1.07	0.26	-0.21	0.41	0	0	0	0	0	0	0	0	0	0	0	0	0	0	0	0
600156.SH	-0.05	-0.54	-0.09	-2.84	0.64	0.01	-0.87	-0.42	0.36	0.14	-0.4	-0.25	-1.13	0.65	-0.19	0	0	0	0	0	0	0	0	0	0	0	0	1	0	0	1
600160.SH	6.62	0.67	-0.77	-0.69	-0.57	-0.07	-0.51	12.6	1.03	-0.73	-1.2	10	1.02	-0.68	1.16	0	0	0	0	0	0	0	0	0	0	0	0	0	0	0	0
600161.SH	-0.16	0.1	0.03	0.07	-0.72	-1.1	20.7	0.34	0	0.06	-0.12	-0.19	-0.16	0.17	0.22	0	0	0	0	1	0	0	0	0	0	0	0	0	0	0	1
600166.SH	-0.11	-0.6	-1.69	1.22	-3.47	-0.08	0.49	-1.18	-4.59	0.57	0.39	-5.78	0.94	2.27	-1.46	0	0	0	0	0	0	0	0	0	0	0	1	0	0	0	1
600169.SH	-0.18	-0.59	-2.03	0.96	-2.53	-0.22	-34.51	0.99	0.76	-231.56	0.54	0.87	2.37	-1.18	2.48	0	0	0	0	0	0	1	0	0	0	0	0	0	0	0	1
600171.SH	1.06	-3.32	0.66	-5.35	0.44	2.36	-0.27	0.61	0.27	0.33	0.24	0.97	-0.26	-0.49	0.63	0	0	0	0	0	0	0	0	0	0	0	1	0	0	0	1
600172.SH	1.69	0.49	0.04	0.13	-0.04	-0.21	-0.25	-0.85	-4.35	0.7	-18.62	1.21	-0.86	-58.56	-0.8	0	0	0	0	0	0	0	0	1	0	1	0	0	1	1	4
600176.SH	1.6	-0.04	-0.41	-0.37	2.39	0.18	-0.01	0.26	0.01	-0.31	-0.06	1.19	-0.32	-0.61	-0.1	0	0	0	0	0	0	0	0	0	0	0	0	0	0	0	0
600177.SH	-0.41	0.12	0.46	0.3	-0.48	0.32	-0.07	-1.15	7.96	0.09	-0.13	0.27	-0.08	-0.37	-0.19	0	0	0	0	0	0	0	1	0	0	0	0	0	0	0	1
600178.SH	-0.5	-1.1	-4.41	-7.72	0.92	-1.5	1.66	-0.63	-3.88	0.79	2.12	1.19	-0.93	-21.56	0.16	0	0	0	0	0	0	0	0	0	0	0	0	0	0	0	0
600183.SH	0.6	-0.37	-0.42	0.21	0.25	0.07	0.24	0.21	-0.18	0.23	-0.06	0.28	-0.51	-0.26	0.46	0	0	0	0	0	0	0	0	0	0	0	0	0	0	0	0
600184.SH	5.65	-0.81	-1.15	-25.14	2.09	-0.55	-0.59	0.63	0.14	-0.08	-0.06	0.02	0.29	-0.28	-6.51	0	0	0	0	0	0	0	0	0	0	0	0	0	0	1	1
600186.SH	-20.42	-1.55	0.36	-0.5	-0.01	-2.03	0.01	0.18	0.99	-126.98	1.16	-0.74	-0.12	0.81	0.57	0	0	0	0	0	1	0	0	0	0	0	0	0	0	0	1
600189.SH	4.22	-1.3	-6.31	1.17	-2.22	-6.66	-0.2	0.53	0.61	-21.64	1.01	-0.35	-8.25	-11.15	0.83	0	0	0	0	0	0	0	0	0	1	0	0	0	0	0	1
600191.SH	0.05	-3.2	0.65	0.57	1.33	10.3	-0.93	-2.61	-7.04	1.22	-6.25	1.07	-21.8	1.09	-1.13	0	0	0	0	0	0	0	0	0	0	0	0	0	0	0	0
600192.SH	-0.07	0.1	0.39	-0.01	-0.5	-0.92	-0.73	-98.32	0.19	0.07	-6.98	-0.25	0.34	-0.08	-0.95	0	0	0	0	0	1	0	1	0	0	1	1	0	0	1	5
600195.SH	0.15	-0.14	-0.34	-0.15	-0.16	0.06	-0.12	0.05	0.26	-0.48	0.7	0.15	-0.28	-0.34	-0.78	0	0	0	0	0	0	0	0	0	0	0	0	0	0	0	0
600196.SH	-0.3	0.24	0.19	-0.04	0.17	0.14	0.09	-0.05	-0.21	-0.05	0.06	0.09	0.07	-0.52	0.12	0	0	0	0	0	0	0	0	0	0	0	0	0	1	0	1
600197.SH	0.18	0.44	0.01	-0.55	0.81	0	-0.09	0.21	0.01	0	-0.36	-0.19	-0.54	1.21	-0.19	0	0	0	0	0	0	0	0	0	0	0	0	1	0	0	1
600198.SH	-3.19	-1.89	0.69	0.67	-0.3	-9.06	-2.38	-0.89	0.99	-126.98	1	-5.97	-11.57	-0.44	0.24	0	0	0	0	0	0	1	1	0	1	0	0	0	0	0	3
600199.SH	0.32	0.54	0.29	-0.8	-0.51	-0.66	-0.76	-1.48	7.89	-12.49	0.55	-0.75	-0.12	0.71	-4	0	0	0	0	0	0	0	0	0	0	0	0	0	0	0	0
600201.SH	0.69	0.17	-0.22	0.33	0.72	-0.07	-0.15	-0.04	-0.27	-0.71	0.83	-0.11	-0.48	0.29	-0.81	0	0	0	0	1	0	0	0	0	0	0	0	0	0	0	1
600202.SH	-0.31	-3.14	1.02	-26.28	1.14	-5.21	-3.06	0.37	1.13	1.27	-0.18	-2.85	1.38	0.3	-1.16	0	0	0	0	0	0	0	0	0	0	0	0	0	0	0	0
600203.SH	0.72	0.09	0.33	-0.08	0.74	1.32	-2.37	-2.02	0.37	0.64	-0.08	-4.81	-0.25	-0.06	-0.68	0	0	0	0	0	0	0	0	0	0	0	0	0	0	0	0
600206.SH	1.12	-2.39	-19.83	1.01	-27.84	1.12	-0.35	-1.08	30.84	0.9	0.61	0.34	0.56	-0.22	-0.38	0	0	0	0	0	0	0	0	0	0	0	0	0	0	0	0
600210.SH	0.03	-0.29	-0.74	0.62	-0.42	-0.35	1.22	0	0.27	0.45	0.18	-0.06	-0.03	0.06	0.32	0	0	0	0	0	0	0	0	0	0	0	0	0	0	0	0
600211.SH	1.46	-0.19	0.08	-0.09	-0.17	2	0.97	-0.58	-0.4	0.83	0.12	-0.82	4.11	0.89	-0.04	0	0	0	0	0	1	1	0	0	0	0	0	0	0	0	2
600212.SH	-0.36	-0.49	-4.68	1.32	-1.84	-26.54	1.16	-0.56	-10.48	-2.35	1.09	-1.1	-75.82	1.03	0.29	0	0	0	0	0	1	0	0	0	1	0	0	0	0	0	2
600215.SH	-0.49	0.83	1.67	-5.27	1.24	-0.39	0.42	0.03	6.8	-0.09	-0.7	1.25	-0.26	4.82	-0.61	0	0	0	0	0	0	0	0	0	0	0	0	0	1	0	1
600216.SH	-0.1	-0.29	-0.34	-0.56	-0.53	-1.25	9.11	-0.56	0.69	-0.44	1.66	0.58	-0.52	-0.72	6.05	0	0	0	0	0	0	0	0	0	0	0	0	0	0	0	0
600217.SH	13.65	-2.9	0.84	-4.99	1.01	26.86	-0.45	0.08	0.12	0.39	-0.19	-0.38	-0.82	-0.01	-0.83	0	0	0	0	0	0	0	0	0	0	0	0	0	0	0	0
600218.SH	0.69	-1.02	-5.71	3.31	0	0.53	0.14	-0.73	-1.89	4.52	1.03	-0.27	-0.68	0.28	-0.11	0	0	0	0	0	0	0	0	0	0	0	0	0	0	0	0
600219.SH	-0.16	0.17	-0.34	0.01	0.11	-0.48	-0.28	1.6	-0.22	-0.03	0.31	0.64	0.08	-0.33	0.71	0	0	0	0	0	0	0	0	0	0	0	0	0	0	1	1
600222.SH	-0.31	-0.92	8.67	0.61	-0.28	-0.89	-1.19	1.34	-397.88	1.26	-0.53	1.3	-2.78	1.53	0.08	0	0	0	0	0	0	0	0	1	0	0	0	0	0	0	1
600223.SH	0.14	-0.59	-0.03	-0.12	-0.27	-0.44	-0.33	0.46	-0.11	1.31	0.47	-0.55	-0.83	1.59	0.47	0	0	0	0	0	0	0	0	0	0	0	0	0	0	0	0
600227.SH	-0.59	-0.12	-1.99	-0.3	-4.84	0.65	-0.71	0.93	6.62	-10.31	1.03	-2.66	-6.15	0.11	0.68	0	0	0	0	1	0	0	0	0	1	0	0	0	0	0	2
600230.SH	0.37	-0.31	2.71	-0.63	-2.5	-2.65	1.63	0.67	-0.3	-0.97	-2.13	5.54	0.96	-0.56	-0.86	0	0	0	0	0	1	0	0	0	0	0	0	0	0	0	1
600231.SH	0.82	-0.75	-3.02	-0.21	-0.98	0.35	1.17	7.75	-0.16	-0.63	0.17	0.48	-1.75	-0.02	-1.64	0	0	0	0	0	0	0	0	0	0	0	0	0	0	0	0
600232.SH	0.77	2.12	-1.3	1.75	3.4	0.16	-0.33	-0.15	0.42	-0.87	-19.36	1.58	0.88	-0.36	-0.35	0	0	0	0	0	0	0	0	0	0	0	0	0	0	0	0
600235.SH	-0.45	-0.95	2.32	0.03	-2.81	-5.38	1.09	0.27	-0.68	-3.02	4.28	0.51	-0.79	2.48	0.53	0	0	0	0	0	0	0	0	0	0	0	0	0	0	0	0
600237.SH	1.26	0.48	-0.87	-2.53	-4.81	-0.28	-1.04	0.87	0.67	-18.87	0.89	3.7	0.36	0.02	-0.13	0	0	0	0	0	0	0	0	0	0	0	0	0	0	0	0
600241.SH	2.22	0.01	0.08	0.25	-8.62	0.41	0.15	0.88	-9.3	-0.91	0.95	-0.22	3.6	0.16	-0.7	0	0	0	0	1	0	0	0	0	0	0	0	0	0	0	1
600249.SH	-0.04	-0.5	0.11	-0.38	-0.54	0.12	0.33	-0.51	0.49	-0.51	1.01	0.85	-2.66	6.09	-0.38	0	0	0	0	0	0	0	0	0	0	1	0	0	0	0	1
600251.SH	-0.07	8.82	0.18	-0.29	-0.46	-0.36	-0.98	38.63	-0.1	1.06	0.22	0.22	0.93	0.03	-0.71	0	0	0	0	0	0	0	0	0	0	0	0	0	0	0	0
600252.SH	1.28	-0.59	-0.06	0.1	-0.03	-0.78	1.55	0.12	-0.19	0.12	-0.32	-0.83	-0.93	3.23	-16.12	0	0	0	0	0	0	0	0	0	0	0	0	0	0	0	0
600255.SH	0.13	-0.64	-2.43	-1.31	0.64	0.87	19.07	-0.39	-10.74	-1.65	1.02	2.55	-0.47	-3.2	1.49	0	0	0	0	0	0	0	0	1	1	0	0	0	0	0	2
600261.SH	0.61	0.07	-0.42	-0.21	0.32	0.23	0.05	-0.2	-0.09	0.03	0.09	-0.66	0.09	0.29	-0.19	0	0	0	0	0	0	0	0	0	0	0	1	0	0	0	1
600262.SH	0.56	0.6	-0.03	-0.28	-0.41	-4.05	0.98	3.78	4.98	-0.27	-0.02	-1.06	29.6	0.12	0.14	0	0	0	0	0	1	0	0	0	0	0	0	0	0	0	1
600267.SH	-0.04	-0.02	-0.59	-0.12	-0.33	-1.65	-1.08	0.49	-3.52	-3.27	1.02	2.5	0.35	-1.3	5.16	0	0	0	0	0	0	0	0	0	1	0	0	0	0	0	1
600268.SH	0.08	-0.43	-1.3	0.26	-14.31	1.02	-16.98	0.49	-1.35	1.09	3.72	2.69	-0.41	0.43	0.5	0	0	0	0	0	0	0	0	0	0	0	0	0	0	0	0
600273.SH	3.46	-3.88	0.55	0.54	4.57	-0.36	0.01	-0.07	-0.12	0.09	-0.01	0.21	-0.23	-0.34	-0.15	0	0	0	0	0	0	0	0	0	0	0	0	0	0	0	0
600276.SH	-0.06	-0.06	-0.01	-0.05	-0.01	0.16	-0.05	-0.04	-0.03	0.03	-0.04	-0.41	-0.27	0.13	0.36	0	0	0	0	0	0	0	0	0	0	0	1	1	0	0	2
600281.SH	-0.17	0.47	0.57	-4.94	0.85	-1.41	0.36	0.53	-6.21	0.93	-0.28	-1.36	-0.35	-5.96	-1.08	0	0	0	0	0	0	0	0	0	0	0	0	0	1	1	2
600282.SH	0.94	-0.45	-4.86	0.47	1.23	-25.25	1.07	13.81	-0.13	-0.5	-0.17	0.21	-0.47	-0.07	0.15	0	0	0	0	0	1	0	1	0	0	0	0	0	0	0	2
600285.SH	-0.55	0.45	1.33	0.44	-0.16	0.36	0.13	0.12	0.21	0.16	0	0.17	0.1	0.18	0.1	0	0	0	0	0	0	0	0	0	0	0	0	0	0	0	0
600288.SH	1.27	-0.25	-0.01	-0.84	1	-0.33	0.51	0	0.47	0.66	-0.32	0.05	-0.39	-1.33	-1.04	0	0	0	0	0	0	0	0	0	0	0	0	0	0	0	0
600293.SH	1.24	-2.26	0.69	0.41	1.68	-15.96	1.56	0.28	-0.47	-0.98	-758.04	1.27	-1.86	1.15	-1.53	0	0	0	0	0	0	0	0	0	0	1	0	0	0	0	1
600295.SH	1.13	-0.15	-0.48	0.25	-0.47	-1.04	7.14	6.44	0.36	0.13	-0.03	2.39	-0.37	-0.42	-0.44	0	0	0	0	0	0	0	0	0	0	0	1	0	0	0	1
600298.SH	-0.01	-0.45	-0.34	-0.41	-0.06	1.06	0.88	0.43	-0.1	-0.11	0.24	-0.26	-0.17	-0.17	-0.02	0	0	0	0	0	0	0	0	0	0	0	0	0	0	0	0
600299.SH	1.04	-24.92	-4.35	-0.76	-0.01	1.06	2.61	-0.39	-0.34	-0.03	0.51	0.07	-0.21	-0.99	100.44	0	0	0	0	0	0	0	0	0	0	0	0	0	0	0	0
600300.SH	1.81	0.98	-1.02	-90.52	1.32	-0.56	-0.45	-5.95	0.66	0.31	4.06	2.26	-0.49	0.45	0.86	0	0	0	0	0	0	0	0	0	0	0	0	0	0	1	1
600302.SH	1.29	-0.58	-10.86	0.09	-0.93	0.13	0.19	0.45	-0.7	-1.77	0.78	-0.96	-0.66	-1.02	0.02	0	0	0	0	0	0	0	0	0	1	0	0	0	1	1	3
600303.SH	0.36	-0.53	-1.28	-8.23	0.23	0.8	-2.13	0.31	0.15	-0.31	-0.92	-0.67	0.18	-0.62	0.09	0	0	0	0	0	0	0	0	0	0	0	0	0	0	0	0
600305.SH	0.16	-2.57	0.22	1.86	-0.07	0.12	0.24	0.04	0.06	0.04	0.03	-0.61	0.18	-0.5	0.23	0	0	0	0	0	0	0	0	0	0	0	0	0	0	0	0
600307.SH	4.27	0.46	-0.7	-5.22	1	-2821.05	1	426.53	0.69	0.08	-0.61	1.97	-2.89	0.54	-1.89	0	0	0	0	0	1	0	0	0	0	0	0	0	0	0	1
600308.SH	-0.93	-1.74	-5.38	0	-0.82	-0.07	1.59	4.87	-0.03	-0.24	0.1	0.1	-0.49	-1.12	0.8	0	0	0	0	0	0	0	1	0	0	0	0	0	0	0	1
600309.SH	0.22	0.32	0.14	0.01	-0.22	-0.42	0.99	0.61	-0.27	-0.27	-0.13	0.98	-0.48	-0.09	-0.27	0	0	0	0	0	0	0	1	0	0	0	0	0	0	0	1
600312.SH	-1.08	0.55	22.71	1.68	0.11	-0.05	0.09	-0.53	-0.56	-0.35	-0.74	-0.24	4.62	2.85	0.16	0	0	0	0	0	0	0	0	0	0	0	0	0	0	0	0
600315.SH	0.02	0.12	0.19	0.03	-0.06	-0.3	-0.78	0.67	0.31	-0.23	-0.01	0.62	-0.24	-0.45	-3.77	0	0	0	0	0	0	1	0	0	0	0	0	0	0	1	2
600316.SH	-0.74	-0.6	0.82	-0.34	-0.36	-1.63	-1.56	-0.81	-0.15	1.08	3.31	0.3	-0.58	-0.46	1.65	0	0	0	0	0	0	0	0	0	0	0	0	0	0	0	0
600319.SH	0.18	0.17	-6.01	0.05	-0.32	-1.09	0.99	23.31	-1.02	-54.2	-0.85	0.27	1.06	-6.71	-0.5	0	0	0	0	0	1	0	0	0	0	0	0	0	0	0	1
600320.SH	-2.03	0.48	-2.45	0.18	0.92	-1.66	1.72	0.76	-0.56	1.52	-1.19	-6.67	1.92	-0.36	-0.25	0	0	0	0	0	0	0	0	0	0	0	0	0	0	0	0
600326.SH	-0.21	-0.37	-2.04	1.11	12.74	0.53	0.17	0.3	0.1	-0.22	-0.1	-0.94	-22.96	0.21	0.66	0	0	0	0	0	0	0	0	0	0	0	0	1	0	0	1
600328.SH	5.88	0.47	-1.19	0.99	-8.54	-32.74	1.86	1.38	0.19	-0.29	0.12	1.27	0	-0.51	-0.71	0	0	0	0	0	0	0	0	0	0	0	1	0	0	0	1
600329.SH	0.18	-0.12	0.34	-0.26	0.04	-0.22	-0.16	0.1	0.22	0	-0.02	0.08	-0.02	0.22	-0.29	0	0	0	0	0	0	0	0	0	0	0	0	0	0	0	0
600330.SH	1.29	-1.4	-5.89	0.74	-0.15	1.11	1.38	1.47	0.84	-0.75	1.33	0.75	-0.04	-0.56	-0.94	0	0	0	0	0	0	0	0	0	0	0	0	0	0	0	0
600331.SH	-3.7	-1.03	0.21	0.71	0.45	0.86	3.53	1.06	-3.4	1.18	-15.82	2.46	-0.87	-6.24	1.13	0	0	0	0	0	0	0	0	0	0	0	1	0	0	0	1
600332.SH	0.4	0.07	0.32	0.7	-0.06	-0.09	-0.4	0.29	-0.02	0.14	-0.13	0.15	-0.09	0	-0.39	0	0	0	0	0	0	0	0	0	0	0	0	0	0	0	0
600336.SH	-0.07	-0.75	3.3	-0.28	-0.15	-0.86	-0.4	-0.92	43.92	0.96	0.1	0.66	-0.24	-0.87	-5.47	0	0	0	0	0	0	0	0	0	0	0	0	0	0	0	0
600343.SH	-0.13	0.81	-0.12	-0.2	-0.42	-0.05	-0.79	-2.71	0.26	-10.76	0.65	-4.88	0.76	-3.12	-0.1	0	0	0	0	0	0	0	0	0	1	0	1	0	1	0	3
600345.SH	0.15	0.26	-0.71	-9.97	1.06	8.24	-0.15	3.29	-0.31	-0.55	-0.18	0	0.78	-0.39	-0.34	0	0	0	0	0	0	0	1	0	0	0	0	0	0	0	1
600346.SH	-8.08	-2.01	0.92	-1.55	-7.41	-0.52	1.57	-0.15	-0.34	0.8	0.07	-0.1	-0.93	4.6	-0.21	0	0	0	0	0	0	0	0	0	0	0	0	0	0	0	0
600351.SH	-0.04	0.15	-0.63	-0.19	0.86	-0.06	-1.21	4.92	0.27	-1.04	6.68	1.17	-0.4	1.04	0.21	0	0	0	0	0	0	0	0	0	0	0	0	0	0	0	0
600352.SH	-0.17	-0.4	-0.66	4.22	0.58	-0.39	-0.42	0.45	0.79	-0.05	-0.51	-0.13	0.08	-0.43	0.09	0	0	0	0	0	0	0	0	0	0	0	0	0	0	0	0
600353.SH	-0.49	-1.02	8.27	3.2	-0.3	2.31	0.01	-0.39	1.18	-0.08	-0.48	0.85	0.17	-0.19	0.14	0	0	0	0	0	0	0	0	0	0	0	0	0	0	0	0
600356.SH	-0.23	0	-0.05	-0.28	0.01	-0.03	-0.04	0	-0.35	0.3	0.35	-0.31	0.36	-0.06	0.01	0	0	0	0	0	0	0	0	0	0	0	0	0	0	0	0
600361.SH	-0.37	0.04	-0.61	-0.85	0.37	-6.46	-3.84	1.04	15.83	-0.15	11.63	-0.43	-0.2	-0.32	-0.1	0	0	0	0	0	0	1	0	0	0	1	0	0	0	0	2
600362.SH	0.7	0.01	-0.39	-0.33	-0.46	-0.93	10.28	0.69	-0.45	0.55	0.13	1.22	-0.31	0.01	0.5	0	0	0	0	0	0	0	0	0	0	0	0	0	0	0	0
600363.SH	-0.04	1.67	-0.14	0.05	0.12	-0.03	0.07	0.18	0.04	-0.3	0.22	-0.28	0.18	0.28	-0.45	0	0	0	0	0	0	0	0	0	0	0	0	0	0	0	0
600366.SH	0.51	3	-0.5	-0.45	-0.52	1.04	0.09	-0.28	-0.8	-1.01	95.72	3.92	-0.1	-1.48	1.5	0	0	0	0	0	0	0	0	0	0	0	0	0	0	0	0
600367.SH	2.52	3.95	-0.87	-2.61	1.55	-22.06	1.22	1.12	0.17	-0.42	-1.32	10.57	-0.3	-1.05	6.55	0	0	0	0	0	1	0	0	0	0	0	0	0	0	0	1
600370.SH	0.72	-0.48	-0.12	-0.18	-0.59	0.54	1.73	-0.01	0.14	0.01	0.98	0.34	0.17	-1.33	-0.69	0	0	0	0	0	0	0	0	0	0	1	1	1	1	1	5
600372.SH	244.05	-0.22	-0.26	-0.12	0.03	-0.47	0.14	0.02	-0.58	0.26	1	0.06	-0.06	0.02	-0.63	0	0	0	0	0	0	0	0	0	0	0	0	0	0	0	0
600375.SH	1.46	-0.61	-0.83	1.07	-2.91	-1.93	0.63	1	-0.12	-22.92	-18.35	-2.32	-0.42	0.99	-64.89	0	0	0	0	0	0	0	0	0	0	0	1	1	0	0	2
600378.SH	-0.13	0.25	0.17	0.05	-0.02	-0.5	-0.4	1.04	-0.6	2.38	0.09	0.3	-0.04	-0.23	-0.48	0	0	0	0	0	0	0	0	0	0	0	0	0	0	0	0
600379.SH	-0.37	-1.08	12.43	0.52	0.07	0.41	0.26	-0.11	-0.03	0.18	-0.05	0.05	0.1	0.16	0.19	0	0	0	0	0	0	0	0	0	0	0	0	0	0	0	0
600380.SH	0.61	-0.69	-0.39	0.54	0.25	0.04	-0.21	0.25	-0.05	0.12	0.09	0.19	0.06	-0.1	-0.09	0	0	0	0	0	0	0	0	0	0	0	0	0	0	0	0
600388.SH	-0.36	0	0.04	0.1	0.09	0.21	-0.1	0.11	-0.05	-0.15	-0.35	0.31	-0.14	-0.5	0.85	0	0	0	0	0	0	0	0	0	0	0	0	0	1	0	1
600389.SH	-0.25	0.75	2.23	6.4	-0.44	-1	56.81	3.56	0.36	-0.24	0.06	1.21	0.5	-0.85	-0.33	0	0	0	0	0	0	0	0	0	0	0	0	1	0	0	1
600391.SH	-0.05	-0.75	-0.02	-0.13	-0.25	-0.11	0.42	0.27	-6.01	1.01	-21.84	1.05	12.25	-0.73	5.42	0	0	0	0	0	0	0	0	1	0	0	0	0	0	0	1
600392.SH	-12.09	-1.81	1.47	-0.46	0.11	-0.92	-6.67	2.41	-0.49	-0.82	0.14	9.82	0.39	-0.82	-0.24	0	0	0	0	0	0	0	0	0	0	0	0	0	0	0	0
600398.SH	0.28	0.19	-0.02	0.28	3.72	-0.15	0.07	0.09	-0.13	-0.16	-0.44	0.31	-0.16	0.26	-0.31	0	0	0	0	1	0	0	0	0	0	0	0	0	0	0	1
600399.SH	-0.02	-0.01	-0.26	-0.05	-14.21	-0.26	-0.45	0.71	-0.96	1.33	1.22	0.17	-0.56	0.03	-0.73	0	0	0	0	1	0	0	0	0	0	0	0	0	0	0	1
600400.SH	1.57	-0.46	-0.23	-0.39	2.45	0.12	-0.03	-0.18	0.04	-0.14	0.01	-0.4	-0.95	2.78	-27.67	0	0	0	0	0	0	0	0	0	0	0	0	1	0	1	2
600405.SH	0.1	-1.32	1.35	1.94	-0.1	0.6	-0.71	-1.35	-32.71	1.03	-10.29	-2.18	0.85	-16.14	-1.29	0	0	0	0	0	0	0	0	1	0	0	0	0	1	1	3
600408.SH	1.02	-40.46	0.96	-18.44	-2.22	0.18	-0.31	0.62	4.06	-0.77	0.31	-0.3	-2.07	-1.85	0.34	0	0	0	0	0	0	0	0	1	0	0	0	0	0	0	1
600409.SH	7.26	0.54	-0.94	7.49	0.03	-0.15	0.73	0.91	-0.31	-0.66	0.04	1.4	-0.45	-0.44	-0.24	0	0	0	0	0	0	0	1	0	0	0	0	0	0	0	1
600416.SH	-0.09	-0.53	-3.67	1.02	-3.12	1.85	-1.15	5.57	-126.19	-0.18	0.74	1.04	7.71	-0.39	-0.38	0	0	0	0	0	0	0	0	1	1	0	0	0	0	0	2
600418.SH	2.01	-0.63	-0.19	0.77	-0.62	0.56	0.11	-1.09	-19.86	0.46	-0.74	-0.01	-0.45	0.34	-0.74	0	0	0	0	0	0	0	0	1	0	0	0	0	0	0	1
600419.SH	0.2	0.52	-1.71	0.39	1.18	1.74	0.02	0.33	0.05	0.05	-0.23	-0.37	0.12	-0.24	-0.47	0	0	0	0	0	0	0	0	0	0	0	0	0	0	0	0
600420.SH	0.1	-0.03	-0.14	-0.14	0.35	0.17	-0.72	0.55	-0.1	0.27	-0.2	-0.1	-0.02	0.03	0.35	0	0	0	0	0	0	1	0	0	0	0	0	0	0	0	1
600422.SH	0.35	0.34	0.22	-0.16	-0.14	0.06	-0.36	-0.21	-0.05	0.21	-0.08	-0.21	-0.15	0.27	0.22	0	0	0	0	0	0	0	0	0	0	0	0	0	0	0	0
600423.SH	3.47	0.06	-0.91	-39.58	0.92	-39.39	-2.25	0.29	0.73	-0.04	1.09	1.5	-0.05	-0.08	0.07	0	0	0	0	0	1	1	0	0	0	0	0	0	0	0	2
600425.SH	0.06	0.13	-0.85	-0.76	-6.57	-2.71	0.21	0.63	1.93	1.56	-0.56	0.84	-0.16	0.48	-0.46	0	0	0	0	0	0	0	0	0	0	0	0	0	0	0	0
600426.SH	-0.6	0.08	0.2	0.01	0.51	0	-0.12	0.25	1	-0.35	-0.35	2.22	-0.32	-0.49	-0.03	0	0	0	0	0	0	0	0	1	0	0	1	0	0	0	2
600429.SH	0.03	0.67	0.2	-6.03	-0.18	0.99	-8.5	0.84	11.38	-0.61	-1.38	12.63	-0.87	-0.94	15.28	0	0	0	0	0	0	0	0	0	0	0	0	0	0	0	0
600433.SH	1.2	0.54	-0.35	0.14	-0.04	-0.61	1.33	-0.34	0.63	0.59	0.02	-1	411.03	-1.19	1.81	0	0	0	0	0	0	0	0	0	0	0	1	1	1	0	3
600435.SH	0.01	-1.02	-1.14	2.22	-4.12	1.93	-0.05	0.23	-0.61	1.53	-0.47	4.5	0.06	0.18	-0.78	0	0	0	0	0	0	0	0	0	0	0	0	0	0	0	0
600436.SH	0.09	0.26	0.05	-0.16	-0.3	0.08	0.04	0.29	0.21	-0.05	-0.06	0.25	-0.14	-0.02	-0.05	0	0	0	0	0	0	0	0	0	0	0	0	0	0	0	0
600438.SH	-0.4	-0.36	0.16	1.84	-0.13	-0.04	-0.33	0.81	-0.13	0.05	-0.3	1.49	1.17	-0.59	-1.58	0	0	0	0	0	0	0	0	0	0	0	1	1	0	1	3
600439.SH	0.12	0.11	-0.43	0.09	-0.05	-0.1	0.19	0.18	-0.02	-0.14	-0.91	2.24	-0.45	-0.76	-17.35	0	0	0	0	0	0	0	0	0	0	1	0	0	0	1	2
600444.SH	1.1	-13.67	1.01	3.06	-0.55	9.69	-0.6	-5.21	1.3	-0.06	0.02	0.47	-0.21	-0.02	0.02	0	0	0	0	0	0	0	0	0	0	0	0	0	0	0	0
600448.SH	1.06	-2.78	4.23	-0.84	0.68	-0.56	-0.29	-2.18	1.72	-0.42	-1.56	-19.54	-0.67	0.94	-12.84	0	0	0	0	0	0	0	0	0	0	0	0	0	0	0	0
600449.SH	0.03	-0.57	-0.88	5.85	-0.25	-0.98	7.97	5.16	0.26	0.42	0.24	-0.28	-0.32	-0.53	-0.32	0	0	0	0	0	0	0	0	0	0	0	0	0	0	0	0
600456.SH	-1.07	77.35	-1.03	-4.14	1.09	-274.15	0.83	0.71	12.41	0.77	0.45	0.24	-0.18	-0.11	-0.01	0	0	0	0	0	1	0	0	0	1	1	1	0	0	0	4
600458.SH	-0.01	-0.28	-0.43	-0.47	-0.83	7.34	-0.49	-1.05	-73.32	-0.38	1.29	-0.81	3.16	1.27	-0.07	0	0	0	0	0	0	0	0	0	0	0	0	0	0	0	0
600459.SH	2.3	-0.38	-0.7	2.71	-0.2	-0.78	1.48	1.61	0.29	0.08	0.27	0.12	-0.42	-0.14	0.65	0	0	0	0	0	0	0	0	0	0	0	0	0	0	0	0
600460.SH	18.37	-0.58	-1.37	1.64	1.26	-1.28	1.83	3.07	-0.23	-2.19	0.81	27.37	-0.5	-0.93	2.42	0	0	0	0	0	0	0	0	0	0	0	1	0	0	0	1
600468.SH	-0.56	0.59	0.46	0.57	-0.21	-0.47	-0.44	1.98	-0.47	0.82	1.36	-0.08	0.15	-0.09	-2.09	0	0	0	0	0	0	0	0	0	0	1	0	0	0	1	2
600469.SH	-0.6	0.5	0.09	0.02	-0.06	-0.38	-0.52	-6.9	0.95	6.99	0.02	-1.65	1.41	4.9	-0.32	0	0	0	0	0	0	0	1	0	0	0	0	0	0	0	1
600470.SH	-0.03	0.28	-0.64	-1.39	-12.89	1.46	-2.31	1.38	-13.2	0	1.3	0.24	-0.37	-0.93	0.39	0	0	0	0	1	0	0	0	1	0	0	0	0	0	0	2
600477.SH	-0.3	-0.43	-3.36	1.34	-0.08	0.83	1.83	0.34	-0.41	-0.45	0	-0.47	-0.21	0.2	-1.02	0	0	0	0	0	0	0	0	0	0	0	0	0	0	0	0
600478.SH	4.91	-3.49	-2.33	0.34	-1.03	0.17	-0.97	0.63	-0.15	-1.28	0.59	1.1	5.76	-1.75	1.07	0	0	0	0	0	0	0	0	0	0	0	0	0	0	0	0
600479.SH	-0.5	0.52	0.17	0.02	-0.31	-0.34	0.43	0.2	0.13	0.14	-0.06	-0.01	0.12	0.03	-0.32	0	0	0	0	0	0	0	0	0	0	0	0	0	0	0	0
600480.SH	-0.25	-0.47	-0.42	0.08	0.02	-0.23	0.19	0.43	-0.31	-1.45	1.11	16.64	0.08	0.66	-0.11	0	0	0	0	0	0	0	0	0	0	0	0	0	0	0	0
600481.SH	-0.42	-0.29	0.4	1.12	-0.44	-0.33	-0.54	-0.72	9.13	-0.25	-0.42	1.29	0.88	-0.01	-2.94	0	0	0	0	0	0	0	0	0	0	0	0	0	0	1	1
600482.SH	0.07	0.2	0.41	-0.16	0.03	0.2	-0.22	-0.32	-0.11	-0.38	-0.98	11.5	-0.4	4.11	1.1	0	0	0	0	0	0	0	0	0	0	1	0	0	0	0	1
600486.SH	-0.44	0.19	0.31	0.67	-0.06	-0.16	-0.2	0.24	0.49	-0.12	0.09	-0.11	0.42	-0.34	-0.3	0	0	0	0	0	0	0	0	0	0	0	0	0	0	0	0
600487.SH	-0.21	-0.06	-0.02	-0.2	-0.04	0.54	0.75	0.11	-0.13	-0.59	-0.44	0.41	0.04	0.19	0.15	0	0	0	0	0	0	1	0	0	0	0	0	0	0	0	1
600488.SH	0.33	-0.1	0.09	-0.67	0.49	0.16	-0.21	0.47	0.48	-0.1	-0.64	-0.3	2.05	-0.05	0.25	0	0	0	0	0	0	0	0	0	0	0	0	0	0	0	0
600490.SH	0.84	0.83	9.22	-0.66	-0.37	-0.66	-0.03	2.38	-0.57	-0.72	13.19	-0.85	-8.57	0.8	-0.41	0	0	0	0	0	0	0	0	0	0	0	0	0	0	0	0
600493.SH	6.36	-1.48	-1.04	0.8	0.41	2.13	6.54	-0.63	0.14	-0.24	-0.06	1.42	-0.6	-0.96	-17.25	0	0	0	0	0	0	0	0	0	0	0	0	0	0	0	0
600495.SH	0.12	1.4	0.25	-0.68	-0.72	2.31	-1.4	0.63	-0.56	2.57	-1.46	-1.32	-0.45	0.69	-0.8	0	0	0	0	0	0	0	0	0	0	0	0	0	0	0	0
600496.SH	-0.12	0.09	-0.33	0.01	-0.26	-0.37	-0.46	-0.88	10.11	1.1	0.35	-0.1	-0.01	-0.32	-0.14	0	0	0	0	0	0	0	0	0	0	0	0	0	0	0	0
600497.SH	0.26	-0.31	-0.08	-0.21	-0.68	0.03	-11.44	1.5	-0.33	-0.23	-0.46	1.29	-0.37	1.36	-0.09	0	0	0	0	0	0	1	0	0	0	0	0	0	0	0	1
600498.SH	0.24	-0.03	-0.13	-0.07	0.04	0.09	0.03	-0.03	-0.13	0.09	-0.94	2.91	0.41	0.21	0.34	0	0	0	0	0	0	0	0	0	0	1	0	0	0	0	1
600499.SH	0.27	-0.22	-0.04	0.17	-0.04	-0.99	67.62	-0.11	-3.19	1.1	-0.56	22.89	2.1	-0.64	-0.51	0	0	0	0	0	1	0	0	1	0	0	0	1	0	0	3
600500.SH	0.25	0.01	-0.64	0.75	-0.98	3.78	1.47	-0.92	-15.39	2.49	-1	465.63	0.22	-3.54	-0.9	0	0	0	0	0	0	0	0	0	0	0	0	0	1	1	2
600501.SH	0.73	-0.07	-0.81	1.26	1.38	-0.88	-1.84	-1.58	-4.13	0.8	0.79	5.2	0.69	-0.11	-9.91	0	0	0	0	0	0	0	0	1	0	0	0	0	0	1	2
600506.SH	1.19	-6.45	0.14	0.7	-3.61	0.41	0.29	-0.14	-0.47	0.18	0.21	-4.28	-3.16	0.7	1.26	0	0	0	0	0	0	0	0	0	0	0	1	1	0	0	2
600507.SH	3.49	0.24	-0.17	0.05	0.15	-0.81	6.53	0.63	0.07	-0.47	0.04	0.09	-0.7	-0.11	-0.75	0	0	0	0	0	0	0	1	0	0	0	0	0	0	0	1
600513.SH	0.12	0.18	0.07	0.12	0.14	-0.24	-0.04	-0.02	0.06	0.02	0.15	0.06	0.09	-0.2	-0.59	0	0	0	0	0	0	0	0	0	0	0	0	0	0	1	1
600516.SH	12.17	0.76	-0.5	-0.55	-0.2	-1.33	1.24	139.71	0.07	-0.73	-0.81	1.03	-0.06	-0.54	-0.87	0	0	0	0	0	0	0	1	0	0	0	0	0	0	0	1
600518.SH	0.08	-0.07	0.05	0.12	-0.04	-0.02	-0.1	-0.05	-0.73	-6.94	-3.14	0.97	-6.11	0.4	0.3	0	0	0	0	0	0	0	0	1	1	1	0	0	0	0	3
600519.SH	-0.08	0.31	-0.07	-0.17	0	-0.15	-0.07	0.34	0.05	-0.04	-0.05	-0.05	0.08	-0.08	-0.15	0	0	0	0	0	0	0	0	0	0	0	0	0	0	0	0
600520.SH	1.04	-1.15	-53.71	-0.41	-0.82	0.23	0.6	0.67	-0.27	-7.42	0.8	1.29	2.8	-6.09	1.13	0	0	0	0	0	0	0	0	0	0	0	0	0	0	0	0
600521.SH	-0.57	2.02	0.05	-0.25	-0.37	0.5	-0.06	0.14	-0.8	2.63	0.45	-0.93	16.98	-0.3	0.17	0	0	0	0	0	0	0	0	0	0	0	0	0	0	0	0
600522.SH	-0.3	-0.45	-0.1	0.08	-0.24	0.19	0.26	-0.14	0.1	-0.24	0.19	-0.98	60.03	-0.24	-0.12	0	0	0	0	0	0	0	0	0	0	0	0	0	0	0	0
600523.SH	-0.02	-0.08	-0.03	0.05	-0.01	0.31	-0.07	-0.06	-0.41	-0.07	0.3	0.05	-0.25	0.33	-0.04	0	0	0	0	0	1	0	0	1	0	0	0	0	0	0	2
600526.SH	0.36	0.41	0.33	0.43	-0.11	0.21	-0.28	-3.9	-1.94	1.04	-3.24	0.12	3.33	0.2	0.09	0	0	0	0	0	0	0	1	1	0	0	0	0	0	0	2
600527.SH	0.2	-0.05	0.01	-0.03	-0.89	-1.75	2.37	0.95	0.13	-0.07	1.9	-0.6	-0.13	-0.56	-0.08	0	0	0	0	1	0	0	0	0	0	0	0	0	0	0	1
600528.SH	0.25	-0.5	0.01	-0.29	-0.54	-0.14	-0.24	4.78	-0.24	-0.01	-0.15	-0.02	-0.08	-0.08	-0.02	0	0	0	0	0	0	0	0	0	0	0	0	0	0	0	0
600529.SH	0.04	-0.36	-0.07	-0.01	0.01	0.11	0.13	0.02	0.3	0.2	0.12	-0.06	-0.19	-0.01	0.14	0	0	0	0	0	0	0	0	0	1	1	0	0	0	0	2
600530.SH	9.83	0.08	-0.99	41.3	0.28	-2.83	0.4	1.65	-35.51	0.85	0.87	-2.11	-33.69	0.87	1.17	0	0	0	0	0	1	0	0	1	0	0	0	1	0	0	3
600531.SH	0.22	-0.69	-0.82	-59.87	0.86	0.3	2.74	0.34	-0.55	0.27	0.48	0.29	0	0.36	0.17	0	0	0	0	0	0	0	0	0	0	0	0	0	0	0	0
600535.SH	0.05	-0.06	0.28	0.33	0.19	-0.26	-0.35	0.06	-0.12	-0.38	-0.18	-0.32	0.17	0.68	-0.11	0	0	0	0	0	0	0	0	0	0	0	0	0	0	0	0
600537.SH	-1.01	1.58	-7.85	1.12	0.57	0.28	0.14	-0.91	0.64	-5.89	-2.16	0.43	1.35	-0.31	-33.76	0	0	0	0	0	0	0	0	0	0	0	0	0	0	1	1
600543.SH	0.13	0	0.01	-2.97	1.21	-0.25	0.4	0.14	-0.1	-0.14	-1.21	-23.37	-0.36	0.6	-0.37	0	0	0	0	0	0	0	0	0	0	0	1	1	0	0	2
600545.SH	-0.12	-0.29	-0.82	-0.85	16.45	-0.81	-18.48	3.57	-0.3	-0.4	-1.82	-0.95	-0.08	1.03	-7.18	0	0	0	0	0	0	1	1	0	0	0	0	0	0	0	2
600549.SH	0.55	1.49	-0.6	-0.31	-0.4	-2.77	1.09	7.45	-0.43	-0.67	3.26	1.03	0.05	0.01	-0.15	0	0	0	0	0	0	0	0	0	0	0	0	0	0	0	0
600550.SH	-0.49	-1.19	-18.82	-2.01	0.74	-4.38	1.01	-21.07	-3.94	0.95	-0.51	1.27	-1.33	-35.01	1.46	0	0	0	0	0	0	0	0	1	0	0	0	0	0	0	1
600552.SH	-0.16	-0.14	3.52	-0.61	-0.42	-0.53	-0.71	-2.13	-2.48	1.24	-0.75	10.22	-0.97	-20.21	1	0	0	0	0	0	0	0	0	0	0	0	0	0	0	0	0
600557.SH	0	-0.18	0.18	0.08	-0.05	-0.09	-0.13	-0.04	0.04	0.11	-0.46	0.04	0.22	0.15	-0.25	0	0	0	0	0	0	0	0	0	0	1	0	0	0	0	1
600558.SH	-0.36	-0.43	-0.31	0.27	-0.07	-0.45	0.14	0.14	0.02	-0.18	1.64	-0.38	-0.09	0.43	0.47	0	0	0	0	0	0	0	0	0	0	0	0	0	0	0	0
600559.SH	0.42	0.83	0.09	-0.55	-0.3	-0.13	0.13	0.51	0.5	-0.13	-0.33	0.2	0.23	0.13	0.09	0	0	0	0	0	0	0	0	0	0	0	0	0	0	0	0
600560.SH	-0.02	0.28	0.07	-0.47	-0.7	-0.48	0.71	0.06	-0.11	-0.04	1.07	0.16	0.19	0.12	-0.08	0	0	0	0	0	0	0	0	0	0	0	0	0	0	0	0
600562.SH	1.22	-0.54	0.62	1.84	1.26	0.13	-0.13	-0.43	-0.83	0.06	6.73	-0.21	0.03	0.02	-0.02	0	0	0	0	0	0	0	0	0	0	0	0	0	0	0	0
600563.SH	0.81	0.01	-0.24	0.07	-0.01	-0.05	0.12	-0.04	0.03	-0.12	0.07	0.32	0.12	-0.12	-0.1	0	0	0	0	0	0	0	0	0	0	0	0	1	0	0	1
600566.SH	0.09	-0.33	-8.6	5.32	-0.11	-0.07	0.1	0	0.13	-0.16	-0.34	0.04	0.08	0.1	-0.26	0	0	0	0	0	0	0	0	0	0	0	0	0	0	0	0
600567.SH	0.82	-1.12	-2.7	2.39	-0.7	2.32	0.64	4.5	0.07	-0.6	0.05	-0.22	-3.14	0.86	-1.68	0	0	0	0	0	0	0	1	1	0	0	0	1	0	0	3
600569.SH	-0.37	-1.08	-601.94	1.01	-0.74	-571.04	1.06	10.84	-0.1	-0.89	-0.07	2.78	-4.4	0.28	-2.24	0	0	0	0	0	0	0	0	0	0	0	0	0	0	1	1
600572.SH	0.24	0.08	-0.05	-0.11	0.24	0.1	-0.23	0.21	-0.04	-1.64	1.04	6.79	1.64	0.15	-0.06	0	0	0	0	0	0	0	0	0	1	0	0	0	0	0	1
600573.SH	-0.37	-0.61	-5.29	1.12	0.68	-0.29	-1.98	-3.3	0.99	9.27	1.59	0.48	0.93	0.18	0.29	0	0	0	0	0	0	0	0	0	0	0	0	0	0	0	0
600577.SH	0.64	-0.33	-0.46	0.56	-0.26	-0.44	0.9	0.97	-0.04	0.1	-0.16	0.25	-0.42	0.09	0.2	0	0	0	0	0	0	0	0	0	0	0	0	0	0	0	0
600579.SH	0.2	1.12	-0.9	-151.1	1.11	-0.47	-1.18	-5.04	0.65	0.62	-1.92	-0.5	-12.32	-1.32	-0.31	0	0	0	0	0	0	0	0	0	0	0	0	0	1	1	2
600580.SH	-0.33	-0.77	-0.13	2.9	0.13	-0.03	-0.8	0.88	1.96	0.02	-0.1	-0.39	0.55	-0.4	0.26	0	0	0	0	0	0	0	0	0	0	0	0	0	0	0	0
600581.SH	5.1	-0.2	-0.79	-0.7	-91.21	-0.75	0.64	1.86	-0.55	-0.86	1.76	2.34	-2.29	-0.54	-1.46	0	0	0	0	1	1	0	0	0	0	0	0	0	0	0	2
600582.SH	-0.1	-0.03	0	-0.39	-0.45	0.21	-0.32	-0.03	-0.09	0.11	0.17	0.1	0.13	0.11	0.02	0	0	0	0	0	0	0	0	0	0	0	0	0	0	0	0
600584.SH	6.17	-1.17	-3.56	1	201.06	-0.96	-32.9	0.19	-2.22	0.47	2.15	0.98	-0.14	-0.58	0.11	0	0	0	0	0	0	0	0	0	0	0	1	0	0	0	1
600585.SH	0.45	0.5	-0.56	0.41	0	-0.54	0.35	0.62	0.74	-0.11	-0.15	-0.18	-0.55	-0.34	-0.27	0	0	0	0	0	0	0	0	0	0	0	0	0	0	0	0
600586.SH	1.66	-0.7	-3.89	1.15	-4.06	0.67	1.72	4.42	-0.59	0.52	0.46	2.99	-0.72	0.29	-0.93	0	0	0	0	0	0	0	0	0	0	0	1	0	0	0	1
600587.SH	0.36	0.56	0.03	-0.21	0.01	-0.38	-1.22	-1.83	0.52	0.6	6.81	0.81	0.19	-0.01	-0.14	0	0	0	0	0	0	1	0	0	0	0	0	0	0	0	1
600590.SH	-0.31	-0.59	0.08	-1.09	10.87	0.64	0.02	0.35	0.54	-0.67	-5.67	-0.19	0.33	-1.94	-0.21	0	0	0	0	0	0	0	0	0	0	1	1	0	1	1	4
600592.SH	0.18	0.08	-0.45	-1.1	-1.12	-2	0.44	2.04	0.28	-0.87	5.67	0.39	0.61	0.03	-0.49	0	0	0	0	0	0	0	0	0	0	0	0	0	0	0	0
600594.SH	0.25	0.05	-0.07	0.01	-0.32	-0.73	1.18	-0.14	-3.95	1.11	1.05	0.05	-3.72	1.15	-6.12	0	0	0	0	0	1	0	0	1	0	0	0	0	0	0	2
600595.SH	-0.54	-0.76	-2.85	-7.02	0.73	-0.96	0.95	-13.8	-8.72	0.73	-1.18	1.34	-0.28	-0.2	-0.44	0	0	0	0	0	0	0	0	1	0	0	0	0	0	0	1
600596.SH	-0.81	-4.11	1.1	21.2	-0.86	-6.66	0.69	2.84	4.3	-0.78	0.24	4.27	-0.16	-0.99	-3.52	0	0	0	0	0	0	0	0	1	0	0	1	0	0	0	2
600597.SH	0.58	0.14	0.08	-0.08	0.52	-0.41	0.28	0.15	-0.45	0.37	-0.08	-0.21	-0.65	1.91	-0.7	0	0	0	0	0	0	0	0	0	0	0	0	1	0	0	1
600600.SH	-0.01	-0.07	-0.13	0	-0.09	-0.42	-0.24	0.17	0.03	0.21	0.26	0.11	0.31	0.06	-0.01	0	0	0	0	0	1	0	0	0	0	0	0	0	0	0	1
600601.SH	-0.57	0.1	-0.43	0.73	0.98	-0.19	-0.88	-107.79	0.62	-4.15	-0.45	0.06	0.12	1.05	0.84	0	0	0	0	0	0	0	1	0	1	1	0	0	0	0	3
600609.SH	1.26	-0.85	-0.78	-3.77	-10.79	0.47	-5.09	0.29	1.16	-0.84	-0.47	20.25	-0.52	-0.48	1.48	0	0	0	0	0	0	0	0	0	0	0	0	0	0	0	0
600610.SH	-0.3	0.13	-1.22	-0.43	0.85	0.74	1.3	-199.38	0.99	-6.51	4.16	1.22	-0.87	-14.44	0.48	0	0	0	0	0	0	0	1	0	0	0	0	0	0	0	1
600612.SH	0.42	0.41	-0.14	0.04	-0.03	-0.07	-0.06	-0.06	-0.04	0.08	0.02	-0.08	-0.04	0.11	-0.25	0	0	0	0	0	0	0	0	0	0	0	0	0	0	0	0
600613.SH	1.14	3.13	-0.26	0.4	0.08	0.07	-0.28	-0.31	-0.23	-0.17	-5.42	1.12	0.25	0.01	0.44	0	0	0	0	0	0	0	0	0	0	1	0	0	0	0	1
600615.SH	0.28	-4.67	0.62	0.56	0.41	-0.18	1.79	-1.3	-1.25	-1.16	-0.7	0.77	-1.92	1.13	6.02	0	0	0	0	0	0	0	0	0	0	0	0	0	0	0	0
600616.SH	-0.13	-0.11	-0.27	0.07	-0.59	0.05	-0.13	-0.16	-2.37	1.31	-2.06	0.23	0.87	-20.26	0.97	0	0	0	0	0	0	0	0	0	0	0	0	0	0	0	0
600618.SH	1.4	0.21	-0.68	-3.1	-1.12	0.86	-1.44	12.85	-0.25	-0.37	-0.36	1.39	-0.37	-0.55	0.1	0	0	0	0	0	0	0	1	0	0	0	0	0	0	0	1
600619.SH	7.62	0.26	-0.37	-0.54	0.01	-0.74	2.27	1.41	0.21	-0.21	-0.73	-0.73	-5.5	0.06	0.58	0	0	0	0	0	0	0	0	0	0	0	0	0	0	0	0
600623.SH	-0.44	0.13	0.58	-0.03	-1.5	-0.22	0.97	-4.8	10.22	-0.84	-0.8	41.55	-0.69	-0.4	-0.2	0	0	0	0	1	0	0	0	0	0	0	0	0	0	0	1
600624.SH	2.44	1.74	-0.69	1.15	-0.17	-0.07	-0.79	1.85	-0.28	-3.3	-0.57	-1.14	0.82	-1.84	-2.05	0	0	0	0	0	0	0	0	0	1	1	1	0	0	1	4
600626.SH	4.58	-0.07	-0.31	0.1	-0.18	-0.34	0.44	-0.38	-1.2	-18.15	-1.39	0.64	0.47	-0.92	1.17	0	0	0	0	0	0	0	0	0	1	1	0	0	0	0	2
600630.SH	0.47	1.17	1.15	-4.07	1.51	-0.08	-0.14	-0.27	-1.41	-0.57	-14.9	-0.39	-1.29	0.99	3.96	0	0	0	0	0	0	0	0	0	0	1	1	1	0	0	3
600645.SH	3.71	0.01	-0.96	-4.88	3.95	-0.15	-0.24	-1.39	-9.1	1.08	-7.76	1.26	0.85	0.18	-0.06	0	0	0	0	0	0	0	0	1	0	0	0	0	0	0	1
600651.SH	0.09	0	0.09	-0.63	-0.21	3.88	-0.24	-1.57	-34.29	0.96	-9.58	0.78	0.57	0.98	-1.53	0	0	0	0	0	0	0	1	1	0	0	0	0	0	0	2
600660.SH	0.01	-0.3	-0.07	0.1	0.06	-0.21	-0.14	-0.08	0.08	-0.24	-0.2	0.1	0.43	0.08	0.21	0	0	0	0	0	0	0	0	0	0	0	0	0	0	0	0
600664.SH	0.12	-0.51	0.03	-0.81	0.64	1.57	0.33	-0.59	-0.03	-1.06	-73.53	1.37	-0.05	0.27	0.62	0	0	0	0	0	0	0	0	0	0	1	0	0	0	0	1
600666.SH	-0.28	0.09	0.03	-0.44	0.09	3.42	-0.45	-1.15	-94.08	0.73	-0.73	0.97	-37.03	0.56	0.47	0	0	0	0	0	1	0	0	1	0	0	0	0	0	0	2
600668.SH	6.42	0.72	-0.47	0.1	0.23	-0.45	0.44	0.14	0.42	-0.06	-0.3	0.04	-0.84	-0.41	0.49	0	0	0	0	0	0	0	0	0	0	0	0	0	0	0	0
600671.SH	0.69	0.68	-17.2	0.92	1.76	-11.07	0.23	-0.05	-0.63	0.07	-0.48	-0.06	-0.57	0.04	1.24	0	0	0	0	0	0	0	0	0	0	0	0	1	0	0	1
600678.SH	1.03	-0.11	-0.9	-39.44	-2.34	-1.05	-0.15	1.29	0.07	-0.29	-0.37	0.45	-0.73	-2.78	0.44	0	0	0	0	0	0	0	0	0	0	0	0	0	0	0	0
600679.SH	-1.27	-0.05	0.11	-0.23	-1.95	0.75	2.28	0.25	-1.16	2.19	1.12	1.49	-4.35	1.1	-3.14	0	0	0	0	1	0	0	0	0	0	0	0	1	0	0	2
600682.SH	-0.21	0.17	0.15	0.13	1.85	-0.81	2.09	-0.24	-2.01	1.86	-0.62	0.44	-0.35	-0.43	-0.45	0	0	0	0	1	0	0	0	1	0	0	0	0	0	0	2
600685.SH	0.06	-0.46	-1.1	-5.01	-1.26	-0.6	0.95	-9.74	-0.75	0.41	0.77	0.85	-0.49	0.98	177.59	0	0	0	0	0	0	0	0	0	0	0	0	0	0	0	0
600686.SH	0.39	-0.16	-0.42	-0.08	0.22	0.84	-2.44	1.41	-0.96	-7.95	-0.66	-3.73	0.09	0.32	0.53	0	0	0	0	0	0	1	0	0	0	0	0	0	0	0	1
600688.SH	0.87	-0.69	-2.95	1.97	-1.48	4.67	0.54	-0.11	-0.27	-0.6	-0.76	2.84	-2.54	0.46	1.25	0	0	0	0	0	0	0	0	0	0	0	0	0	0	0	0
600690.SH	0.69	0.28	0.03	-0.1	-0.19	-0.31	0.07	0.09	-0.04	-0.28	-0.15	0.43	0	0	0.03	0	0	0	0	0	0	0	0	0	0	0	0	0	0	0	0
600691.SH	2.61	-0.11	-0.25	-1.43	-3.96	0.91	-33.38	0.66	0.96	-28.64	-0.13	1.54	-0.99	-223.4	0.12	0	0	0	0	0	0	1	0	0	0	0	0	0	0	0	1
600698.SH	-0.38	-0.43	1	29.35	-0.95	-26.19	1.04	-44.93	-0.26	0.97	-1.01	0.58	-10.15	0.65	-2.4	0	0	0	0	0	0	0	0	0	0	0	0	0	0	0	0
600699.SH	1.03	6.82	-0.69	0.05	-0.05	-0.23	-0.55	-1.08	21.36	0.11	-0.69	-12.57	1.09	1.92	0.22	0	0	0	0	0	0	0	0	0	0	0	0	0	0	0	0
600702.SH	0.14	1.83	0.7	-0.97	0.09	-0.78	30.81	0.64	1.1	0.55	-0.09	0.75	0.01	-0.13	-0.77	0	0	0	0	0	0	0	0	0	0	0	1	0	0	0	1
600703.SH	-0.41	0.16	0.07	0.24	0.05	-0.15	0	0.37	-0.23	-0.71	-0.64	0.52	-1.52	-2.15	0.52	0	0	0	0	0	0	0	0	0	1	1	0	0	0	0	2
600707.SH	1.01	-37.41	-2.94	0.79	-3.83	0.6	0.01	0.86	-0.45	-1.38	0.57	3.63	-2.4	1.11	1.74	0	0	0	0	0	0	0	0	0	0	0	0	0	0	0	0
600714.SH	1.97	-0.26	-0.55	0.58	-1.08	-25.33	-1.2	1.09	1.21	-1.5	1.04	188.33	-0.37	-0.92	6.67	0	0	0	0	0	0	1	0	0	0	0	0	0	0	0	1
600720.SH	-0.18	-0.44	-0.58	1.4	0.07	-0.9	1.68	2.1	0.18	0.39	0.21	-0.42	-0.25	0.89	-0.3	0	0	0	0	0	0	0	0	0	0	0	0	0	0	0	0
600722.SH	2.61	-0.11	-7.63	0.5	-1.1	0.56	1.16	0.51	0.65	-0.49	-0.7	3.88	-0.01	-0.44	0.5	0	0	0	0	0	0	0	0	0	0	0	0	0	0	0	0
600724.SH	1.03	0.49	-0.48	0.04	-0.75	-16.23	1.07	-16.14	1.58	-0.55	-0.06	-0.07	-0.19	-0.15	-0.12	0	0	0	0	0	1	0	0	0	0	0	0	0	0	0	1
600727.SH	0.17	1.21	-0.5	0.01	-0.94	27.27	0.87	1.85	0.05	0.56	-0.26	0.73	-1.18	2.08	1.64	0	0	0	0	0	0	0	0	0	0	0	0	0	0	0	0
600731.SH	1.14	-21.2	2.23	-0.92	-0.36	3.16	-0.15	2.29	0.56	0.47	1.02	-0.23	0.17	-0.61	0.1	0	0	0	0	0	0	0	0	0	0	1	0	0	0	0	1
600732.SH	-3.19	0.54	0.71	-4.32	-0.4	-3.72	1.12	-0.24	0.08	9.25	-0.57	-1.36	6.68	-0.88	-25.94	0	0	0	0	0	1	0	0	0	1	0	0	0	0	1	3
600733.SH	0.48	-3.84	1.8	0.04	-0.96	-9.72	-0.67	0.45	-1.29	0.41	-8.04	-0.07	-0.38	-0.32	-0.31	0	0	0	0	0	0	0	0	0	0	1	1	1	1	1	5
600735.SH	-2.68	1.73	-0.96	18.11	0.09	-0.3	0.3	0.16	-0.05	-0.09	-0.4	-0.08	-0.05	-0.21	-4.48	0	0	0	0	0	0	0	0	0	0	0	0	0	0	1	1
600737.SH	-1.34	0.68	-36.44	0.75	0.7	1.21	10.26	0.94	-0.53	0.19	0.01	-0.22	0.22	2.12	-0.23	0	0	0	0	0	0	0	0	0	0	0	0	0	0	0	0
600740.SH	1.01	11.71	-0.87	-2.64	2.09	-30.55	1.04	2.43	3.6	-0.79	1.16	0.06	0.78	-0.55	-0.82	0	0	0	0	0	0	0	0	0	0	0	0	0	0	0	0
600741.SH	-0.08	0	-0.08	0.02	0.12	-0.12	0.03	-0.09	-0.08	-0.19	-0.3	0.19	0.29	-0.07	-0.18	0	0	0	0	0	0	0	0	0	1	1	0	0	0	0	2
600742.SH	0.29	-0.4	-0.2	-0.15	0.34	-0.34	-0.05	-0.03	0.02	-0.16	0.08	0.05	-0.25	-0.25	0.12	0	0	0	0	0	0	0	0	0	0	0	0	0	0	0	0
600745.SH	-0.56	-0.23	0.58	-0.86	-0.9	-27.38	1.06	19.46	-0.8	6.69	-0.06	-0.17	-0.37	-0.3	-3.94	0	0	0	0	0	0	0	0	0	0	0	0	0	0	1	1
600746.SH	-0.38	0.23	-3.37	1.58	-0.64	-3.13	1.85	1.96	-1.06	-0.2	11.77	4.74	-0.84	-0.97	14.16	0	0	0	0	0	0	0	0	0	0	0	1	0	0	0	1
600750.SH	-0.05	-0.41	0.01	-0.43	0.88	0.24	-0.02	0.01	-0.03	-0.14	-0.06	-0.1	0.19	0.42	0.07	0	0	0	0	0	0	0	0	0	0	0	0	0	0	0	0
600760.SH	-0.47	-6.28	0.47	-0.4	-0.19	-1.25	0.47	1.37	-0.03	0.08	-0.02	0.48	0.22	0.15	0.01	0	0	0	0	0	0	0	0	0	0	0	0	0	0	0	0
600761.SH	2.48	-0.09	-0.21	0.23	-0.07	-0.34	0.02	-0.04	0.29	0.09	0.09	-0.24	0.33	0.27	-0.24	0	0	0	0	0	0	0	0	0	0	0	0	0	0	0	0
600764.SH	-0.23	3.91	0.68	-0.66	-0.33	-48.65	1.18	0.66	-0.16	1.14	0.02	-0.13	-0.4	-0.56	-0.54	0	0	0	0	0	1	0	0	0	0	0	0	0	0	0	1
600765.SH	-0.03	-0.47	-1.04	24.1	0.03	-2.96	1.62	-0.23	-0.91	14.04	-0.15	1.13	0.33	-0.02	-0.62	0	0	0	0	0	1	0	0	0	0	0	0	0	0	0	1
600768.SH	-3.56	-1.61	-0.89	-1.24	-0.54	-0.38	0.32	0.18	0.3	0.62	0.58	0.62	-0.11	0.03	-0.86	0	0	0	0	0	0	0	0	0	0	0	0	0	0	0	0
600771.SH	2.61	-0.11	-0.9	-151.1	0.53	0.96	5.44	-0.85	2.89	-0.27	-1.69	-2.06	-2.24	1.37	-0.27	0	0	0	0	0	0	0	0	0	0	0	0	0	0	0	0
600774.SH	1.33	0.97	0.88	-0.27	-1.46	2.29	-1.1	13.25	-0.61	2.89	-2.45	2.01	-0.46	-0.13	-2.01	0	0	0	0	0	0	0	0	0	0	1	0	0	0	0	1
600775.SH	0.47	9.86	-0.47	-0.45	0.58	0.08	-0.64	0.76	0.53	-0.78	-0.29	-0.36	-0.07	-24.83	0.16	0	0	0	0	0	0	0	0	0	0	0	0	0	1	1	2
600776.SH	-0.16	1.18	0.02	-0.18	-0.19	0.25	-0.63	0.89	-0.28	0.37	-0.7	0.02	0.64	-0.95	-61.23	0	0	0	0	0	0	0	0	0	0	0	0	0	0	1	1
600779.SH	-0.37	0.21	0.15	-1.84	-0.87	1.25	1.15	0.5	0.5	-0.02	-0.08	0.6	-0.25	-0.22	-0.15	0	0	0	0	0	0	0	0	0	0	0	0	0	0	0	0
600782.SH	0.89	-0.58	-9.09	1.06	4.61	-1.97	2.11	4.7	0.3	-0.59	-0.27	0.49	-0.79	-1.33	-1.77	0	0	0	0	0	0	0	1	1	0	0	0	0	0	0	2
600784.SH	1.81	0.22	-0.74	-0.2	-0.41	-2.61	-1.52	0.06	0.79	-0.84	1.07	21.61	0.87	-0.31	0.05	0	0	0	0	0	0	0	0	0	0	0	0	0	0	0	0
600789.SH	2.87	-1.17	-6.45	-0.17	0.19	0.84	1.67	2.96	0.11	-0.51	-0.84	2.3	1.37	0.91	0.1	0	0	0	0	0	0	0	0	0	0	0	0	0	0	0	0
600792.SH	2.61	2.35	-1.12	2.11	-0.7	-32.27	0.56	0.74	2.82	0.46	-0.77	-1.87	-2.63	0	-3.08	0	0	0	0	0	0	0	0	0	0	0	0	0	0	0	0
600793.SH	0.74	1.12	-0.9	-39.01	-0.77	-0.43	-2.14	0.29	0.84	0	-0.31	1.15	-0.68	-15.86	-2.7	0	0	0	0	0	0	0	0	0	0	0	0	0	0	0	0
600800.SH	0.15	-0.94	0.37	-0.05	0.1	0.05	-0.63	0.12	0.13	-0.27	1.24	-0.68	-1.28	-12.01	-0.61	0	0	0	0	0	0	0	0	0	0	1	0	0	0	0	1
600801.SH	-0.06	0.62	-0.6	1.08	-0.1	-0.95	6.64	2.48	1.18	-0.09	-0.24	-0.15	-0.55	-0.13	-0.27	0	0	0	0	0	0	0	0	1	0	0	0	0	0	0	1
600802.SH	0.75	3.03	-3.23	0.4	0.94	-49.59	0.39	-0.05	3.01	-0.24	-0.45	0.13	-1.72	-0.57	0.37	0	0	0	0	0	0	0	0	1	0	0	0	0	0	0	1
600807.SH	2.87	-0.64	-0.63	0.13	1.33	0.14	-0.66	-15.72	-1.08	1.05	-8.09	1.05	-3.47	-10.32	-1.14	0	0	0	0	0	0	0	1	1	0	0	0	0	0	1	3
600808.SH	3.03	-1.03	-136.98	0.88	0.65	-35.8	1.3	1.46	0.08	-0.7	-0.1	2.3	-1.2	-0.68	-1.79	0	0	0	0	0	0	0	0	0	0	0	0	0	0	0	0
600809.SH	0.23	0.27	0.05	-0.3	-0.64	0.32	0.05	0.44	0.36	0.09	0.14	0.32	0.05	-0.33	-0.15	0	0	0	0	0	0	0	0	0	0	0	0	0	0	0	0
600810.SH	2.34	-0.59	-20.32	1.05	1.69	0.4	0.29	-0.35	10.38	-0.51	-0.73	9.99	-0.84	-0.85	-2.52	0	0	0	0	0	0	0	0	1	0	0	1	0	0	0	2
600812.SH	1.37	-3.83	0.69	0.75	0.78	1.07	-22.1	1.43	0.01	4.02	-1.5	0.24	-14.97	0.93	3.47	0	0	0	0	0	0	0	0	0	0	0	0	0	0	0	0
600815.SH	3.29	-0.39	-1.4	-1.84	0.27	-1.7	-4.45	0.52	-1.44	0.32	0.94	-1.14	-0.27	0.26	0.71	0	0	0	0	0	0	1	0	1	0	0	0	0	0	0	2
600817.SH	2.61	-0.11	-0.9	-2.2	-22.35	0.06	0.43	0.74	3.37	-0.65	-4.38	3.27	-0.01	-0.54	0.23	0	0	0	0	0	0	0	0	0	0	0	0	0	0	0	0
600818.SH	0.47	0.71	-4.81	0.4	-0.18	-0.11	0.43	-0.35	0.06	-0.84	1.13	-2.48	2.09	0.52	-1.6	0	0	0	0	0	0	0	0	0	0	1	0	0	0	0	1
600819.SH	1.96	-0.46	-2.51	1.42	-1.41	-15.3	0.29	0.74	0.79	7.74	-0.34	-0.75	-3.49	-1.35	1.68	0	0	0	0	0	0	0	0	0	0	0	0	0	0	0	0
600835.SH	0.2	0.01	0.08	0.1	-0.03	-0.3	0.24	0.03	-0.13	-0.22	0.01	-0.34	0.17	-0.03	-0.21	0	0	0	0	0	0	0	0	0	0	0	1	0	0	0	1
600839.SH	0.4	2.99	-0.75	4.19	-2.16	-2.76	1.15	-0.57	0.01	-5.06	0.86	4.96	0.27	0.17	0.03	0	0	0	0	0	1	0	0	0	0	0	0	0	0	0	1
600841.SH	1.01	0.43	-0.32	-0.08	-0.32	-0.47	0.07	0.26	0.08	-0.21	0.65	0.82	-3.89	-0.84	-0.24	0	0	0	0	0	0	0	0	0	0	0	0	1	1	1	3
600843.SH	0.9	1.24	2.26	0.25	0.23	0.28	-0.2	0.2	-0.25	-0.67	0.08	-0.28	-0.51	-3.7	-3.64	0	0	0	0	0	0	0	0	0	0	0	0	0	0	0	0
600844.SH	0.63	-10.55	0.47	-0.43	0.91	-2.47	-1	1.14	-1.33	-39.18	-0.07	0.66	-2.45	-0.93	-0.46	0	0	0	0	0	0	0	0	0	0	0	0	0	1	1	2
600847.SH	-0.67	1.22	1.8	-1.45	1.27	-4.58	-1.09	0.88	-9.12	0.98	-1.28	-5.23	-1.76	0.23	-0.6	0	0	0	0	0	0	0	0	0	0	0	0	0	0	0	0
600851.SH	1.77	-2.19	3.24	-0.05	-1.84	4.17	-0.3	0.62	0.4	-0.66	0.92	0.11	0.57	0.04	-0.15	0	0	0	0	0	0	0	0	0	0	0	0	0	0	0	0
600854.SH	-0.8	1.06	-1.32	5.08	-0.84	-10.58	0.19	1.34	2.33	-0.23	0.45	1.53	0.14	0.18	-0.12	0	0	0	0	0	0	0	0	0	0	0	0	0	0	0	0
600855.SH	0.29	1.15	1.09	2.29	-0.61	-0.33	3.97	-0.79	7.09	-1.42	3.33	-0.25	-1.69	-3.73	-0.08	0	0	0	0	0	0	0	0	0	0	0	0	0	1	1	2
600860.SH	0.01	0.82	-5.27	0.57	-0.65	-0.46	0.03	0.59	-0.97	-0.62	0.27	0.79	0.89	-9.92	0.91	0	0	0	0	0	0	0	0	0	0	0	0	0	0	0	0
600862.SH	-0.78	1.56	-0.64	-5.45	-1.71	1.33	-0.9	0.83	5.44	-0.15	0.37	0.38	0.22	0.19	-0.01	0	0	0	0	0	0	0	0	0	0	0	0	0	0	0	0
600866.SH	-0.13	-1.14	-4.95	0.09	-0.49	-0.38	0.88	-3.08	1.23	2.06	-0.32	-0.29	-0.52	2.72	0.47	0	0	0	0	0	0	0	0	0	0	0	0	0	0	0	0
600867.SH	-0.06	-0.62	0.89	2.96	0.49	0.46	-0.03	0.01	-0.11	-0.05	0.09	0.04	-0.3	0.29	-1.01	0	0	0	0	0	0	0	0	0	0	0	0	0	0	0	0
600869.SH	1.26	0.42	-0.51	-0.4	0.07	0.74	-0.25	-0.93	2.39	-0.91	-370.03	1.21	0.14	-0.48	-2.56	0	0	0	0	0	0	0	0	0	0	1	0	0	0	0	1
600872.SH	0.92	0.45	-0.29	1.1	0.2	-0.27	0.48	0.1	0.21	0.08	0.15	-0.19	-0.04	-0.16	-0.04	0	0	0	0	0	0	0	0	0	0	0	0	0	0	0	0
600873.SH	4.3	-0.55	-0.11	-0.7	0.53	-0.36	2.09	-0.05	0.07	-0.03	0.07	1.05	0.69	-0.36	-0.16	0	0	0	0	0	0	0	0	0	0	0	0	1	0	0	1
600875.SH	-0.18	-0.06	-0.41	-0.02	-0.54	-0.76	-7.04	1.26	0.36	0.17	0.39	0.1	0.27	0.01	-0.27	0	0	0	0	0	0	0	0	0	0	0	0	0	0	0	0
600876.SH	1.37	-2.28	0.13	-0.61	-0.01	-0.68	0.85	0.58	0.7	1.38	21.31	-0.66	-0.64	0.72	-4.43	0	0	0	0	0	0	0	0	0	0	0	0	0	0	0	0
600877.SH	-3.62	-0.78	0.18	-0.49	-0.01	-0.75	0.99	-2.73	0.87	36.38	-0.37	-0.64	0.11	0	-0.83	0	0	0	0	0	0	0	0	0	0	0	0	0	0	0	0
600879.SH	-0.2	-0.28	0.28	0.07	-0.16	0.04	0.21	-0.12	-0.28	0	-0.06	0.17	-0.01	-0.39	-0.64	0	0	0	0	0	0	0	0	0	0	0	0	0	0	1	1
600881.SH	-0.47	0.65	-0.98	2.62	-0.94	-111.55	0.76	5.6	-1.45	-0.11	-2.01	-0.18	-2.39	-0.53	-0.52	0	0	0	0	0	0	0	0	0	0	0	0	1	1	1	3
600882.SH	-3.1	-2.92	1.42	-0.55	-0.45	-3.66	0.94	1.07	-12.87	0.13	4.3	0.26	-0.63	-0.89	5.57	0	0	0	0	0	0	0	0	0	0	0	0	0	0	0	0
600883.SH	1.56	-0.32	-0.9	-2.13	-19.23	0.82	0.52	0.42	2.12	-1.52	4.91	3.81	0.58	-0.11	-0.39	0	0	0	0	0	0	0	0	0	0	0	0	0	0	0	0
600884.SH	0.82	0.01	-0.07	0.71	-0.23	0.34	-0.15	0.2	-0.4	-0.5	-1.95	9.9	-0.08	-0.91	-4.63	0	0	0	0	0	0	0	0	0	0	1	1	1	0	0	3
600885.SH	1.03	-0.11	6.56	-0.54	-0.04	-0.03	0.11	-0.04	-0.11	-0.07	-0.07	0.15	0.12	-0.02	0.01	0	0	0	0	0	0	0	0	0	0	0	0	0	0	0	0
600887.SH	-0.12	0.69	-0.22	-0.06	0.16	-0.04	0.01	0.05	0	0.05	0.01	-0.13	-0.14	0.1	-0.42	0	0	0	0	0	0	0	0	0	0	0	0	0	0	1	1
600888.SH	0.45	-0.33	-0.7	-0.59	-15.73	0.86	0.83	9.18	-0.05	-0.11	1.55	1.33	0.2	-0.18	-0.39	0	0	0	0	1	0	0	0	0	0	0	0	0	0	0	1
600889.SH	30.2	-0.75	-0.06	1.21	-1.08	7.03	3.34	-0.42	-2.93	-0.61	-0.01	-1.55	0.45	-0.24	-2.44	0	0	0	0	0	0	0	0	1	1	0	1	0	0	1	4
600893.SH	-0.05	0.2	0.03	0.1	-0.13	-0.34	0.13	-0.46	0.08	0.03	-0.05	-0.29	0.15	0.42	-0.36	0	0	0	0	0	0	0	1	0	0	0	0	0	0	0	1
600894.SH	-7.16	-1.65	1.06	3.07	-0.15	-0.3	-0.15	-0.52	-0.85	5.95	0.46	-0.14	0.01	0.17	0.02	0	0	0	0	0	0	0	0	0	0	0	0	0	0	0	0
600960.SH	1.67	-0.37	-0.65	0.39	-0.56	-0.91	10.07	0.8	-0.41	-0.67	-3.34	-0.13	0.15	-1.41	-5.78	0	0	0	0	0	0	0	0	0	0	0	0	0	0	1	1
600961.SH	-1.29	-28.87	-0.44	0.18	0.6	-6.94	1.21	-0.32	-10.37	0.44	1.31	0.61	-0.26	-0.24	-0.37	0	0	0	0	0	1	0	0	1	0	0	0	0	0	0	2
600962.SH	-9.01	1.7	-0.8	-12.56	-0.27	0.97	0.31	-6.77	1.12	-3.88	-18.48	0.63	3.19	-0.42	-0.57	0	0	0	0	0	0	0	0	0	0	0	0	1	0	0	1
600963.SH	0.04	-0.41	-4.18	0.46	-0.75	-0.59	0.72	2.69	-0.12	-0.16	0.46	-0.46	1.52	-0.98	-24.67	0	0	0	0	0	0	0	0	0	0	0	0	0	0	0	0
600965.SH	-1.47	7.51	2.27	0.09	-0.12	0.12	0.12	-0.15	0.02	-0.23	-0.37	0.72	-0.25	-0.11	-0.53	0	0	0	0	0	0	0	0	0	0	0	0	0	0	0	0
600966.SH	-0.27	-0.23	-0.97	-64.24	0.64	0.12	2.59	3.72	-0.73	-0.34	3.29	0.77	-0.87	-0.43	0.2	0	0	0	0	0	0	0	1	0	0	0	1	0	0	0	2
600967.SH	0.43	0.79	-0.06	0.13	-0.33	-1.35	1.15	14.22	-0.06	-0.03	0.12	0.02	0.09	-0.01	-0.43	0	0	0	0	0	1	0	0	0	0	0	0	0	0	0	1
600973.SH	0.01	-0.96	13.45	-0.08	0.3	0.25	0	-0.86	1.45	0.37	0.09	-6.02	1.03	0.64	-17.55	0	0	0	0	0	0	0	0	0	0	0	1	0	0	1	2
600980.SH	1.07	-10.41	0.18	0.83	-13.69	1.05	5.92	-0.06	-0.35	-0.02	0.27	0.73	-0.36	0.24	0.13	0	0	0	0	0	0	0	0	0	0	0	0	0	0	0	0
600983.SH	0.13	-0.19	-0.22	0	-0.55	-0.35	-0.69	-8.02	1.01	-58.03	0.08	-1.3	1.1	0.78	0.85	0	0	0	0	0	0	0	0	0	0	0	0	0	0	0	0
600987.SH	0.31	-0.01	-0.06	0.26	-0.11	-0.02	-0.01	-0.08	-0.08	0.03	-0.27	0.03	-0.09	0.13	-0.08	0	0	0	0	0	0	0	0	0	0	1	0	0	0	0	1
600990.SH	1.35	-0.06	-0.18	-0.33	0.14	0.47	-0.01	0.44	-0.37	-0.67	0.59	0.09	-0.83	-30.06	0.39	0	0	0	0	0	0	0	0	0	0	0	0	0	1	0	1
600992.SH	-0.11	-0.13	-0.43	-0.07	-0.11	0.02	-0.04	-0.57	0.74	0.38	-0.02	0.18	-0.37	0.87	-2.49	0	0	0	0	0	0	0	0	0	0	0	0	0	0	1	1
600993.SH	-0.21	0.37	-0.2	0.09	-0.03	-0.05	0.02	0.01	0.07	0.04	-0.09	0.18	-0.03	-0.3	0.34	0	0	0	0	0	0	0	0	0	0	0	0	0	1	0	1
600997.SH	-0.09	-0.21	-0.42	-0.51	-0.61	-5.36	2.01	0.03	1.15	-0.24	-0.12	0.55	-0.13	-0.39	-0.31	0	0	0	0	0	0	0	0	0	0	0	0	0	0	0	0
601002.SH	34.17	-0.73	-1.5	2.91	0.56	-1.15	4.11	1.05	0.36	-0.32	-0.23	0.31	-0.5	-1.19	7.8	0	0	0	0	0	0	0	0	0	0	0	0	0	0	0	0
601003.SH	1.13	-0.45	-0.85	2.31	-0.29	-10.14	1.21	8.82	0.09	-0.56	-0.3	-0.21	-2.84	0.44	0.54	0	0	0	0	0	1	0	1	0	0	0	0	0	0	0	2
601005.SH	-1.4	-65.64	-0.46	0.22	0.28	-4.22	-0.18	0.86	1.42	-0.6	-0.35	3.64	-1.43	-0.48	-1.39	0	0	0	0	0	1	0	0	0	0	0	0	0	0	0	1
601600.SH	1.02	-3.89	-27.48	0.02	-1.7	0.6	0.95	3.13	-0.83	0.25	0.68	16.45	-0.55	1.05	0.6	0	0	0	0	0	0	0	0	0	0	0	0	0	0	0	0
601727.SH	-0.05	0.27	-0.21	-0.24	0.15	-0.52	0.08	0	0	-0.51	-0.03	-12.89	0.56	0.73	0.49	0	0	0	0	0	0	0	0	0	0	0	1	0	0	0	1
601766.SH	0.39	0.37	-0.23	-0.25	0.22	0.13	-0.33	-0.13	-0.16	-0.12	-0.04	-0.06	0.02	0.1	0.07	0	0	0	0	0	0	0	0	0	0	0	0	0	0	0	0
601989.SH	-0.36	0.98	-0.52	-0.15	-0.35	-2.51	0.87	-0.83	0.76	-2.85	-0.79	0.18	-0.67	0.58	1.58	0	0	0	0	0	1	0	0	0	0	0	0	0	0	0	1
