# Supplementary material for: The wave-particle duality of corporate financial metrics
Source: PLoS One. 2025 Nov 21;20(11):e0336976. doi: 10.1371/journal.pone.0336976 (PMC12637925; doi:10.1371/journal.pone.0336976)
Supplement: S1 File — (ZIP) [file pone.0336976.s001.zip › 2009-2024 ROA.csv]

证券代码	t0	t1	t2	t3	t4	t5	t6	t7	t8	t9	t10	t11	t12	t13	t14	t15
000008.SZ	0.40	1.13	-0.70	11.32	3.67	1.19	8.91	9.01	9.43	3.23	4.06	-7.17	-10.94	-7.17	-7.53	-5.54
000012.SZ	8.59	13.66	9.64	2.50	11.39	5.68	3.58	4.93	4.52	2.44	3.00	4.50	8.26	8.91	5.50	0.80
000016.SZ	1.22	0.67	0.14	0.27	0.37	0.37	-8.22	0.59	23.41	2.37	0.89	1.17	1.80	-4.55	-7.14	-11.73
000017.SZ	-26.64	25.63	27.19	-13.33	22.70	5.70	-0.22	7.79	2.47	-2.56	-11.49	5.67	-1.73	-3.23	4.70	3.94
000020.SZ	0.69	1.24	1.49	0.48	-0.92	0.81	-0.58	0.61	0.15	0.53	0.89	1.10	1.12	1.60	2.26	5.87
000021.SZ	5.45	5.89	2.59	0.08	1.33	1.14	1.26	1.72	4.05	3.52	2.60	4.76	3.43	2.51	2.99	4.02
000030.SZ	26.88	-13.31	27.19	-8.13	16.55	9.35	6.84	7.89	8.43	7.93	7.18	6.64	5.31	3.11	4.55	5.30
000039.SZ	3.01	6.23	6.18	3.03	3.89	3.78	2.34	0.64	2.48	2.81	1.52	3.78	5.56	3.07	1.21	2.49
000045.SZ	5.56	3.31	2.82	-4.39	2.00	-4.00	0.29	-2.46	1.77	-1.41	-0.40	0.92	1.43	2.00	2.26	2.63
000049.SZ	-6.24	11.65	13.84	10.41	10.51	7.78	7.63	8.18	5.70	6.39	7.62	8.31	8.01	7.32	3.52	1.77
000050.SZ	-5.39	1.95	3.21	1.74	3.62	5.80	2.98	2.63	3.15	2.19	1.32	2.12	2.00	0.13	-2.59	-0.85
000055.SZ	2.57	2.78	2.86	0.29	3.30	2.96	1.68	11.66	15.97	23.33	3.15	3.29	1.88	2.29	2.12	1.09
000059.SZ	1.03	1.72	3.06	0.07	-0.53	-4.71	1.12	6.03	6.23	3.54	3.39	1.21	3.12	1.86	0.26	-9.48
000060.SZ	5.31	7.25	7.64	3.80	2.95	3.84	1.73	2.08	6.10	4.74	4.38	4.92	4.70	4.10	2.75	2.97
000063.SZ	4.52	4.56	2.37	-2.45	1.38	2.64	3.29	-1.07	3.77	-5.09	4.27	3.24	4.41	4.46	4.84	4.09
000066.SZ	4.32	2.81	1.43	0.27	-1.95	-0.12	-0.49	0.53	2.48	6.77	6.19	3.96	2.27	0.68	-2.57	-4.28
000070.SZ	3.44	4.43	2.45	2.87	3.03	2.91	-8.67	3.15	4.54	4.61	5.13	0.68	-6.54	0.67	-2.82	-4.93
000100.SZ	2.63	1.13	2.62	1.66	3.66	4.95	3.16	1.65	2.31	2.30	2.05	2.40	5.28	0.53	1.29	-1.09
000153.SZ	2.00	3.26	0.77	1.31	1.58	1.95	1.39	1.91	2.49	2.10	2.45	2.84	2.94	3.64	3.55	3.47
000157.SZ	8.50	9.47	12.15	9.38	4.43	0.69	0.10	-0.99	1.45	2.22	4.61	7.06	5.36	1.94	2.96	3.15
000301.SZ	2.36	1.88	2.98	4.52	9.12	5.87	3.99	3.14	4.86	6.44	5.67	0.64	5.22	0.36	0.40	-1.16
000338.SZ	12.06	18.10	11.12	5.06	5.27	5.82	1.84	2.58	5.19	5.89	5.39	4.44	4.22	1.99	3.57	4.21
000400.SZ	4.93	4.77	4.74	8.14	10.12	13.51	6.92	7.02	4.61	1.83	3.33	5.03	4.97	5.29	5.81	5.48
000401.SZ	6.20	6.05	4.63	0.35	0.47	-0.64	-5.04	-0.06	0.32	4.97	7.99	8.66	7.01	2.30	-2.87	-1.91
000403.SZ	-3.24	-1.00	0.42	0.25	5.68	8.98	5.44	3.53	1.19	5.68	12.19	12.49	8.96	7.80	7.36	8.34
000404.SZ	7.18	2.45	1.84	3.87	4.57	4.47	4.89	5.25	2.35	1.63	0.98	1.72	2.56	3.44	4.01	4.62
000408.SZ	-26.64	6.81	1.31	1.10	3.19	-10.73	-13.17	18.67	16.11	9.93	3.24	2.50	14.79	27.90	21.44	17.61
000410.SZ	0.58	1.44	0.96	0.27	0.23	0.12	-3.02	-6.11	0.47	-4.13	-22.58	-11.50	-17.20	0.33	0.86	0.35
000420.SZ	0.39	-3.07	-10.41	0.26	-9.94	-0.05	0.08	0.64	1.58	2.11	1.28	-2.70	-1.52	-0.90	0.30	0.25
000422.SZ	3.60	6.37	5.56	5.24	0.62	0.22	0.14	-3.53	-14.25	1.09	0.43	1.03	9.70	13.47	3.91	3.71
000423.SZ	16.25	17.70	22.25	22.06	21.58	20.42	20.36	18.67	18.31	15.90	-3.49	0.36	3.89	6.42	8.88	11.80
000425.SZ	18.30	14.64	11.35	6.16	3.28	0.83	-0.14	0.50	2.19	3.70	5.26	4.43	5.60	3.01	3.11	3.71
000505.SZ	5.38	2.08	-3.57	-9.28	0.65	-12.54	-7.57	5.00	5.59	3.84	3.52	4.01	4.07	2.70	1.64	0.07
000509.SZ	-6.78	1.28	-19.92	-13.33	2.71	-8.16	3.32	-15.94	3.83	-19.89	-36.15	6.12	-0.39	1.11	2.95	-1.33
000510.SZ	0.27	3.18	-4.86	0.19	-9.23	-8.02	0.39	3.79	3.00	6.89	4.18	4.40	15.20	0.59	-7.29	-2.32
000513.SZ	16.99	13.34	9.38	9.28	8.59	7.98	8.58	8.92	23.41	7.09	8.25	11.05	9.09	8.28	7.60	9.31
000519.SZ	0.61	2.28	-2.37	0.74	14.08	8.05	4.49	2.02	1.20	3.45	2.38	2.37	3.71	5.64	5.41	-2.32
000521.SZ	7.37	5.49	1.21	2.08	3.37	3.20	0.23	2.04	0.25	0.22	0.29	-0.52	0.56	1.77	4.34	3.34
000523.SZ	1.28	1.70	1.49	1.20	1.51	1.45	0.91	1.01	0.75	-3.33	-1.64	-33.55	23.77	-2.84	3.58	16.55
000525.SZ	0.08	-0.26	1.29	3.56	-2.29	4.04	1.39	1.35	6.29	4.93	-2.48	-1.18	-17.20	7.28	-3.84	4.19
000528.SZ	10.95	11.00	6.41	1.23	1.48	0.90	0.10	0.23	1.53	3.51	3.83	4.21	2.73	1.56	2.12	2.94
000529.SZ	6.04	6.27	6.68	5.34	6.40	11.05	5.09	7.08	8.59	9.22	12.25	10.72	9.12	18.03	3.36	1.86
000530.SZ	3.23	3.90	3.13	4.21	5.38	3.80	3.68	4.01	3.86	2.00	1.55	0.41	-4.82	0.30	0.69	1.44
000533.SZ	7.22	5.75	3.05	3.27	5.87	4.14	4.26	7.05	1.75	-35.77	-0.42	3.55	-0.84	2.09	3.44	4.72
000534.SZ	3.48	3.03	1.15	6.10	4.91	1.23	1.12	2.53	3.24	1.70	2.23	3.29	4.19	4.64	6.80	5.26
000536.SZ	5.50	19.48	9.95	6.99	6.80	3.71	2.07	2.73	0.99	-24.86	-15.38	4.58	-1.73	-11.79	-19.35	-17.08
000538.SZ	11.13	13.58	14.48	16.02	19.72	17.09	15.47	13.36	11.98	11.33	10.43	10.51	5.20	5.38	7.70	8.94
000541.SZ	7.77	8.85	9.46	12.12	7.40	7.50	0.77	17.67	12.67	6.73	5.16	4.38	2.93	2.81	2.39	3.07
000545.SZ	-5.29	-13.31	-2.65	1.63	13.89	2.54	5.66	4.63	6.09	3.47	0.80	-8.37	3.60	-4.74	-5.36	-8.63
000546.SZ	3.90	0.41	4.88	1.28	5.82	11.19	6.86	6.91	6.13	5.43	6.59	5.10	0.06	-5.01	-10.09	-0.34
000547.SZ	5.98	2.89	6.62	6.16	5.78	7.25	4.21	4.07	4.08	5.80	7.05	7.14	4.83	0.45	-16.43	-15.21
000550.SZ	15.15	17.89	16.49	12.35	11.61	11.72	10.96	5.79	2.72	0.37	0.62	2.10	2.11	3.21	3.76	4.02
000551.SZ	6.22	4.53	2.76	1.23	2.80	2.34	1.88	2.92	3.28	3.63	4.36	4.22	3.76	4.64	4.33	6.14
000553.SZ	0.94	1.16	2.50	4.45	12.51	17.41	4.80	-2.50	7.26	5.83	0.63	0.77	0.34	1.13	-2.83	-5.51
000559.SZ	5.18	6.80	6.03	4.40	6.59	7.23	6.80	7.34	8.01	6.35	4.53	3.22	4.34	4.54	4.15	4.43
000561.SZ	-12.26	13.60	9.01	2.11	1.83	2.40	4.48	4.63	3.50	3.49	3.17	3.24	3.06	2.45	1.46	-3.80
000565.SZ	14.28	-0.89	-17.55	5.39	3.55	4.41	14.38	18.67	5.59	2.98	4.32	3.52	4.46	3.26	-2.21	0.29
000566.SZ	9.27	3.99	7.05	3.31	3.27	4.78	4.62	2.20	0.81	0.98	-1.84	-6.22	-17.14	0.03	-1.84	-20.64
000568.SZ	26.88	25.63	27.19	25.00	22.70	7.26	11.77	14.52	15.57	16.57	18.02	18.64	20.29	22.01	21.44	19.84
000570.SZ	9.62	3.83	1.73	1.85	2.46	2.12	2.27	1.83	1.26	1.72	0.71	1.41	2.34	1.57	2.21	0.47
000572.SZ	-7.18	4.92	4.26	3.18	4.23	1.80	0.61	0.07	-8.33	-16.68	0.88	-12.86	1.55	-21.43	-2.92	-4.27
000576.SZ	1.47	-10.49	-19.92	5.14	3.00	0.68	10.39	5.79	-15.91	7.48	6.65	20.90	2.07	6.15	-12.61	0.93
000581.SZ	9.63	23.42	17.09	9.84	9.57	11.53	10.29	10.47	14.12	11.99	10.27	11.00	9.58	0.68	6.76	6.08
000586.SZ	1.26	11.49	4.31	1.66	3.37	1.74	3.33	0.70	0.17	-0.32	0.96	4.08	5.58	3.58	3.63	-1.50
000589.SZ	8.71	2.55	1.53	1.86	2.44	1.93	-2.47	0.14	-2.20	0.87	1.29	10.33	3.03	3.01	5.02	3.48
000590.SZ	-15.99	8.69	12.32	21.07	-9.94	-13.56	3.81	8.23	1.32	-4.52	5.10	2.61	3.81	1.70	2.15	-11.76
000592.SZ	7.27	6.06	0.45	0.91	2.67	3.87	1.41	0.13	-0.16	0.73	0.42	-6.54	-17.20	-4.70	-3.41	-3.24
000596.SZ	9.79	19.61	18.57	15.20	11.18	9.76	10.53	10.68	12.55	15.36	16.36	12.72	11.69	11.78	14.50	15.03
000597.SZ	9.35	0.92	-6.65	0.09	-2.44	1.04	-4.54	0.29	0.90	1.81	1.41	0.09	0.75	2.65	2.59	2.85
000599.SZ	6.46	0.81	0.75	0.43	0.57	1.17	1.08	1.18	1.30	0.33	-3.31	-0.72	-3.78	-6.68	-2.39	-4.07
000612.SZ	4.86	2.94	8.59	-0.28	3.90	4.36	-0.70	1.25	2.38	-5.93	1.48	8.03	5.29	3.86	7.54	7.38
000619.SZ	9.04	5.99	3.13	5.41	3.64	2.90	2.96	2.24	0.40	0.09	0.28	0.90	-3.00	-1.56	-0.06	-2.17
000623.SZ	21.41	16.67	22.06	6.18	9.21	10.96	15.49	8.24	8.75	3.98	5.52	6.36	6.28	5.98	4.55	4.66
000625.SZ	5.45	7.30	2.76	3.42	6.97	12.22	12.47	10.49	6.78	0.72	-2.77	3.01	2.81	5.50	5.65	3.06
000629.SZ	-4.02	1.84	0.03	1.92	1.68	-13.56	-4.47	-15.94	9.16	23.33	11.73	1.97	13.32	12.34	7.86	1.92
000630.SZ	3.32	3.59	4.76	2.16	1.38	0.78	-1.60	0.73	1.60	2.07	2.14	1.92	6.74	5.67	5.43	4.79
000633.SZ	1.89	0.19	1.82	0.75	1.81	-10.45	-17.46	4.25	-2.56	0.13	-1.06	1.06	1.41	2.38	2.37	4.02
000635.SZ	2.00	3.52	2.81	0.82	2.15	1.57	0.95	3.39	2.75	0.82	1.64	2.23	0.14	-13.44	-19.50	-19.13
000636.SZ	1.99	7.43	5.00	2.13	2.49	2.12	1.11	1.41	4.04	15.39	4.96	4.72	9.70	2.55	1.15	2.08
000637.SZ	18.64	10.14	0.95	4.73	7.24	9.99	10.89	5.77	9.47	3.29	8.25	-0.02	3.46	-4.35	-4.08	-3.65
000639.SZ	-1.40	15.41	9.88	10.07	12.62	7.13	8.12	3.79	5.50	5.92	-10.46	4.28	2.91	-10.10	-0.61	-8.85
000650.SZ	22.09	17.78	19.85	14.94	9.77	13.15	15.14	12.27	10.98	13.30	12.90	11.65	12.11	9.79	8.35	7.59
000651.SZ	7.14	7.35	7.02	7.72	9.07	9.83	7.94	9.02	11.33	11.32	9.30	7.93	7.63	6.82	7.67	8.80
000657.SZ	-2.34	1.84	1.20	-13.33	4.07	0.54	-7.21	0.79	2.61	2.78	2.70	3.59	6.71	6.15	4.76	6.80
000659.SZ	3.81	3.70	1.23	-3.42	-9.94	0.91	-2.08	-15.94	3.45	0.79	0.66	-7.89	1.08	-8.41	-3.54	-6.80
000661.SZ	8.46	7.64	8.63	18.37	16.45	14.92	15.47	13.51	13.69	17.45	21.23	20.90	19.80	17.37	16.82	8.76
000672.SZ	2.61	4.24	3.27	0.95	15.30	10.32	1.41	2.65	13.01	22.89	21.39	19.31	17.06	6.12	4.11	3.33
000677.SZ	1.70	-6.27	-16.91	21.25	-8.65	-13.55	3.06	1.95	0.92	0.75	2.07	1.93	16.05	9.24	7.97	7.19
000678.SZ	1.90	3.00	2.63	0.47	0.24	0.35	-3.23	0.67	0.53	-2.02	0.49	-3.53	-1.93	-5.24	-2.51	-2.24
000680.SZ	8.09	11.20	4.50	0.17	-3.01	-0.23	-9.40	0.19	0.66	0.90	0.68	1.13	2.06	5.71	6.16	6.97
000683.SZ	15.93	3.00	6.55	3.72	0.37	1.77	0.54	-3.05	4.24	7.18	3.70	0.54	22.98	11.37	6.70	8.21
000695.SZ	-4.72	0.75	0.57	0.43	0.31	0.30	0.31	0.35	1.45	4.35	3.95	-2.51	-9.31	-20.38	-4.50	-2.86
000698.SZ	0.92	3.03	3.08	-2.36	0.43	0.23	2.17	3.35	2.23	0.11	-10.15	3.26	1.08	-21.39	-7.09	-3.03
000700.SZ	2.31	1.70	2.57	4.62	5.52	6.37	6.99	3.55	2.00	0.14	1.33	-0.08	-2.36	5.69	4.85	7.03
000702.SZ	1.78	1.23	0.74	0.54	-3.07	3.69	0.68	0.20	2.19	7.41	2.19	4.13	-17.20	-18.34	-16.44	-4.43
000703.SZ	-6.17	0.82	22.11	2.08	2.23	-1.57	0.62	3.37	6.07	4.83	5.55	4.30	4.00	-0.85	0.34	-0.06
000707.SZ	0.19	0.89	4.70	0.10	-7.68	0.04	0.15	-5.76	-7.45	1.13	0.67	-14.42	16.19	27.90	21.44	8.33
000708.SZ	9.27	13.51	12.66	4.87	4.61	5.63	5.32	5.33	6.36	7.16	13.43	8.04	9.81	8.09	5.69	4.71
000709.SZ	1.39	1.43	1.18	0.09	0.09	0.43	0.23	0.78	1.13	2.20	1.37	0.90	1.24	0.64	0.46	0.30
000716.SZ	-0.86	18.83	0.98	1.97	3.40	3.26	5.79	0.85	2.57	0.46	0.26	0.02	-2.11	-2.96	1.24	2.02
000717.SZ	0.52	0.10	-4.80	-8.70	0.48	-6.90	-14.78	0.64	17.12	21.44	10.85	10.66	10.02	-6.37	0.24	-5.79
000723.SZ	-0.39	0.98	2.28	-3.89	4.94	1.16	-5.20	5.58	9.28	12.73	5.65	3.83	11.42	6.76	0.40	-3.04
000725.SZ	-0.29	-5.35	1.13	0.27	3.72	2.37	1.13	1.14	3.41	1.03	-0.15	1.18	6.96	-0.40	0.09	0.98
000726.SZ	9.01	12.24	12.08	9.00	12.55	11.50	8.30	9.22	9.02	8.29	8.82	0.74	2.61	7.39	2.96	3.12
000727.SZ	0.65	-3.69	-1.57	-6.48	-1.37	0.24	0.08	0.25	0.19	-4.94	-36.08	3.54	3.40	0.59	1.83	0.97
000729.SZ	6.41	6.55	5.85	3.75	4.21	4.18	3.38	1.75	0.95	1.25	1.47	1.55	1.54	2.74	4.08	5.97
000731.SZ	1.95	2.76	7.14	6.44	3.65	-5.25	1.19	-5.33	3.24	5.23	2.17	2.52	15.66	15.34	7.52	5.01
000733.SZ	1.39	1.41	1.38	2.51	2.72	2.95	3.12	2.53	2.42	2.69	3.12	6.80	14.91	19.31	17.02	5.39
000737.SZ	-17.72	-13.31	3.45	4.09	-3.92	1.58	-7.34	0.62	-15.91	12.44	-2.98	6.49	17.53	7.27	5.21	3.69
000738.SZ	6.75	4.50	4.41	4.29	3.72	2.91	2.96	3.05	3.10	3.57	3.47	4.44	4.48	4.74	4.74	4.70
000739.SZ	1.88	1.11	0.17	4.36	3.67	6.72	3.98	4.77	4.54	6.48	9.02	11.65	11.47	9.34	8.52	8.09
000751.SZ	0.82	-6.62	-12.90	-13.33	22.70	2.54	2.60	3.45	5.21	1.20	4.38	4.71	3.38	0.80	1.04	0.24
000756.SZ	4.43	3.83	2.77	0.79	1.02	1.69	2.15	2.89	4.43	4.90	5.23	5.13	5.02	5.47	6.12	5.62
000761.SZ	-4.58	2.62	2.07	0.18	0.69	0.68	-6.92	1.67	2.75	1.69	0.93	0.62	4.22	-2.43	-3.70	-10.78
000766.SZ	3.54	1.36	1.26	0.43	0.41	0.43	0.25	4.48	4.66	5.62	-36.15	-7.46	0.71	0.63	0.94	1.24
000768.SZ	2.04	2.03	0.64	1.04	1.19	1.14	1.29	1.19	1.19	1.15	1.18	1.45	1.00	0.68	1.06	1.32
000777.SZ	4.67	4.20	3.59	3.37	3.48	3.89	4.49	5.34	2.01	4.77	5.81	4.28	4.45	5.78	7.04	6.60
000778.SZ	6.51	6.91	5.91	4.16	2.37	1.07	0.90	0.90	2.17	4.03	3.13	3.82	4.09	3.51	2.53	-0.05
000782.SZ	0.76	4.48	5.78	1.51	0.32	-9.20	1.95	-3.37	1.42	1.38	0.39	1.33	1.88	-1.75	-4.36	-2.22
000786.SZ	8.42	9.15	9.47	10.43	12.58	12.26	9.01	10.48	15.46	14.58	2.32	13.63	14.35	11.39	12.00	11.33
000788.SZ	6.38	16.33	4.87	2.35	1.90	-0.86	0.30	0.43	1.61	2.13	2.17	1.64	1.78	2.16	1.75	5.84
000789.SZ	2.81	4.69	11.50	3.95	9.28	10.50	3.84	4.42	9.99	19.95	18.80	16.31	14.17	3.28	1.79	0.11
000790.SZ	0.70	1.63	2.47	3.69	5.20	6.37	-3.76	8.18	14.20	2.59	5.55	3.28	5.69	2.27	1.55	-0.34
000792.SZ	23.88	18.48	14.08	7.66	2.22	2.19	0.73	0.26	-5.19	-4.57	-36.15	9.43	23.01	27.90	21.19	10.66
000795.SZ	0.60	0.74	7.46	0.84	-9.63	0.64	-3.16	1.41	4.02	4.42	4.66	2.00	2.32	5.12	2.02	5.96
000799.SZ	4.89	6.27	11.20	21.09	-1.64	-4.84	3.38	4.18	7.11	8.23	9.82	13.00	17.27	17.71	9.52	0.23
000800.SZ	13.40	11.73	0.96	-4.69	5.39	0.57	0.31	-5.41	1.69	1.48	0.20	6.30	5.82	0.58	1.24	0.95
000801.SZ	0.68	3.64	2.70	2.76	2.51	2.53	6.03	4.03	0.02	1.74	0.46	1.93	3.44	4.25	3.91	3.51
000807.SZ	0.72	0.45	0.90	0.17	-0.53	-3.05	-1.63	0.68	2.11	-4.76	1.41	3.06	10.68	13.70	12.04	12.56
000810.SZ	3.27	8.64	6.12	1.47	1.47	15.40	8.99	8.90	1.35	3.97	6.53	3.41	3.87	7.32	5.31	2.13
000811.SZ	4.38	7.92	7.86	6.30	10.62	8.32	8.94	6.61	6.11	5.20	6.95	2.98	3.48	4.07	5.97	5.74
000812.SZ	4.80	5.67	6.95	8.07	6.79	6.07	2.55	3.07	2.39	0.94	1.19	0.77	0.98	1.59	1.09	1.05
000813.SZ	-9.48	0.95	0.60	-2.18	6.17	2.61	1.50	18.67	17.55	16.83	5.67	4.44	-1.58	-2.68	0.98	-0.79
000815.SZ	0.32	-3.16	-4.90	0.72	-8.61	-13.56	10.17	0.18	0.90	1.52	1.62	1.53	-0.52	-7.46	-0.55	-20.64
000816.SZ	5.05	4.75	1.82	1.91	1.51	0.68	0.06	-2.51	-4.75	0.04	-22.51	2.01	1.70	-0.24	-1.61	0.54
000818.SZ	-26.64	25.63	4.54	0.92	-3.40	3.25	4.62	4.26	8.11	12.89	7.20	4.89	13.91	3.82	1.90	-13.21
000819.SZ	9.88	6.15	6.70	9.70	8.59	4.85	5.91	1.41	-1.53	5.54	6.44	2.79	6.64	7.09	3.78	1.64
000821.SZ	0.23	2.25	0.28	-5.44	0.69	1.15	2.78	3.19	4.75	2.87	-10.41	0.64	1.70	3.69	3.02	3.33
000822.SZ	-9.13	0.81	5.36	-8.48	-9.94	3.15	3.23	-3.30	16.32	13.21	3.60	-5.71	12.26	17.78	13.97	0.47
000823.SZ	4.81	6.11	6.67	6.78	4.49	4.50	2.60	4.99	4.91	6.27	6.49	5.80	5.79	5.87	2.68	3.06
000825.SZ	1.41	2.19	2.77	1.48	0.69	0.37	-5.14	1.41	5.94	6.71	2.92	2.48	9.20	0.21	-1.80	-1.44
000830.SZ	1.83	2.13	3.46	2.33	1.81	1.91	1.37	1.07	7.38	11.04	5.83	2.66	14.44	9.49	2.35	5.68
000831.SZ	-26.11	-10.03	0.43	11.29	7.92	-2.29	-16.97	0.77	1.48	4.45	3.66	9.71	5.89	11.73	9.86	-5.11
000837.SZ	6.18	6.25	6.83	0.64	-2.72	0.88	-3.78	0.31	0.46	-3.15	-3.59	2.33	3.83	3.98	0.73	0.76
000848.SZ	13.27	14.38	13.57	14.95	20.07	21.43	20.36	16.31	14.15	14.60	15.66	13.99	17.21	16.44	15.97	15.19
000850.SZ	1.88	6.89	4.48	5.10	2.73	5.56	0.59	0.79	1.06	1.25	2.09	2.80	6.26	-2.46	1.69	3.81
000852.SZ	7.24	6.75	6.26	6.35	4.33	2.68	0.88	-11.63	0.51	0.43	0.54	0.36	0.73	0.75	1.09	1.19
000856.SZ	1.67	-10.60	6.11	2.89	0.81	-3.60	-8.57	1.19	0.82	0.71	0.62	-0.45	0.78	0.94	1.71	0.99
000858.SZ	20.19	18.42	19.50	25.00	18.62	13.38	12.96	12.30	15.16	17.88	18.94	18.99	19.64	19.40	19.82	18.77
000859.SZ	-8.03	2.86	1.52	0.34	-2.85	0.37	0.22	0.44	2.01	4.08	3.38	3.98	8.80	6.63	-0.74	-1.66
000860.SZ	2.51	3.14	3.17	1.15	1.56	2.49	2.44	2.52	2.44	3.81	3.91	1.95	0.51	-3.48	-1.68	1.66
000868.SZ	1.27	3.24	3.47	2.56	-0.91	1.00	0.20	0.61	-3.24	-11.59	0.77	1.95	-6.36	-7.23	-5.14	0.31
000869.SZ	24.11	25.63	27.19	22.06	13.00	11.56	10.70	8.97	8.59	8.12	8.44	3.54	3.81	3.24	3.97	2.43
000876.SZ	6.86	8.76	21.28	9.46	9.19	8.30	8.63	8.63	7.35	6.02	11.02	6.73	-7.85	-1.41	-0.72	0.16
000877.SZ	6.29	7.41	10.93	2.79	1.89	1.19	-3.18	0.10	1.52	6.97	11.32	11.35	9.95	1.77	0.69	-0.22
000878.SZ	1.83	1.97	2.67	0.42	-4.87	0.50	0.27	0.75	1.51	1.25	2.45	1.98	3.28	6.72	5.81	4.62
000880.SZ	12.30	9.87	7.20	2.66	1.38	1.45	0.89	0.62	0.70	1.11	2.06	2.52	2.99	2.87	3.16	3.16
000881.SZ	4.59	6.57	5.13	4.10	1.86	1.69	-17.46	3.94	3.76	3.23	1.22	2.47	2.84	3.07	-6.40	-3.34
000887.SZ	16.07	16.58	12.36	15.78	10.03	12.28	11.63	9.61	8.48	7.24	3.46	2.68	5.18	4.80	5.06	5.32
000890.SZ	0.72	0.59	0.40	0.55	0.53	0.36	0.41	2.62	1.61	-1.69	-12.64	0.56	4.80	0.02	-3.66	-11.31
000893.SZ	12.34	5.65	-4.61	0.74	2.28	-6.53	0.60	0.24	-15.91	-0.03	1.10	1.44	18.41	22.04	8.48	5.40
000895.SZ	21.66	22.81	20.14	25.00	22.33	20.20	19.69	18.67	20.30	22.34	21.39	20.11	14.22	16.24	13.96	13.67
000898.SZ	0.71	1.89	-2.24	-4.29	0.78	1.00	-5.11	1.83	6.33	8.87	1.98	2.27	7.50	0.19	-3.32	-7.18
000901.SZ	1.80	10.05	5.79	3.49	3.45	2.05	3.15	3.95	3.02	2.71	2.54	-9.37	0.55	0.55	-1.78	0.28
000902.SZ	-3.64	1.83	0.32	-3.98	-3.76	18.05	12.80	7.80	8.32	9.34	7.06	9.23	10.07	9.02	7.13	7.52
000910.SZ	3.34	3.98	2.44	2.72	2.97	3.23	5.33	8.61	12.02	11.52	9.87	7.55	6.76	4.51	3.59	1.43
000911.SZ	3.30	4.17	1.01	-6.24	1.17	-5.33	1.04	0.31	-2.81	-20.94	0.33	1.26	-0.98	-7.38	0.33	0.48
000912.SZ	1.05	-3.28	0.34	0.72	-3.06	-10.20	-0.28	-8.00	-15.91	5.39	4.06	5.22	5.15	3.65	1.41	0.74
000913.SZ	3.97	1.61	-0.78	-0.13	0.01	-5.71	-4.38	8.74	2.09	0.89	3.78	4.22	4.76	6.70	5.99	7.17
000915.SZ	9.13	11.79	14.23	17.83	18.76	21.43	12.96	15.38	17.15	8.44	11.86	15.56	18.46	23.14	21.44	19.84
000919.SZ	11.33	8.95	7.39	5.82	5.85	7.08	7.01	5.77	4.48	7.46	4.57	2.22	3.50	2.53	2.36	0.34
000920.SZ	2.86	5.51	5.83	5.83	5.47	11.94	7.47	7.79	7.05	5.45	5.15	5.12	5.44	5.77	6.52	7.79
000921.SZ	3.66	9.64	2.88	8.70	11.99	5.64	3.95	6.85	10.19	6.55	6.99	7.51	4.79	5.51	7.90	7.56
000922.SZ	-15.54	0.45	-14.49	12.03	0.39	-1.04	-7.06	-14.43	4.34	9.32	10.13	9.80	4.17	5.94	5.53	3.38
000925.SZ	7.65	2.40	1.17	1.17	-4.83	0.38	0.44	-3.19	2.44	0.42	1.45	0.07	2.96	1.07	0.88	0.62
000930.SZ	4.01	3.97	5.39	3.02	0.75	0.47	-17.46	2.40	4.38	3.94	2.99	3.34	5.88	5.87	-3.56	0.27
000931.SZ	1.43	0.43	1.34	0.74	-4.93	0.40	5.86	1.53	1.28	3.37	3.55	1.57	-2.80	-0.83	1.78	2.04
000932.SZ	0.18	-3.94	0.09	-4.57	0.22	0.20	-5.37	-2.11	7.26	11.46	8.41	8.02	10.61	6.78	5.25	2.28
000933.SZ	3.43	4.73	4.06	0.34	0.04	-0.87	-3.62	-2.01	0.58	-0.12	1.11	0.46	5.34	15.05	11.37	8.85
000935.SZ	22.49	4.07	10.56	1.47	4.06	3.48	-2.08	1.99	4.29	13.69	16.10	17.13	16.41	12.02	12.76	3.60
000936.SZ	3.86	6.43	5.28	5.22	1.99	2.10	2.58	9.69	2.07	2.92	4.91	-2.64	4.76	3.23	1.13	1.80
000938.SZ	1.67	1.78	2.13	3.69	4.75	4.36	3.70	5.50	6.60	6.44	5.95	5.71	6.06	5.33	4.57	2.25
000949.SZ	2.74	3.52	0.13	-3.05	0.69	2.06	2.93	2.15	0.50	1.58	1.62	0.99	13.63	-3.88	-0.36	1.94
000951.SZ	4.15	4.90	2.93	0.72	3.42	3.54	2.07	2.89	4.95	4.94	6.91	7.93	4.60	1.51	4.01	4.76
000952.SZ	2.96	0.70	0.06	-6.76	-0.32	-13.56	1.15	8.93	6.48	10.40	4.81	3.75	5.25	2.11	-5.54	-10.82
000953.SZ	-11.98	0.48	-1.41	-0.85	1.41	0.94	-7.13	-12.92	3.68	-35.77	-16.65	9.42	2.92	-21.43	-4.19	19.84
000955.SZ	0.40	0.25	-4.72	0.07	-5.18	0.47	-7.48	2.44	3.54	-9.19	0.16	20.90	0.75	-11.25	-3.58	-2.12
000957.SZ	1.43	2.62	2.57	2.30	3.44	7.71	7.04	7.73	1.86	0.30	0.27	0.21	-2.16	1.02	0.78	2.99
000959.SZ	1.69	1.29	-1.15	-3.28	-2.14	-0.07	-2.31	0.49	2.38	2.47	1.27	1.69	5.71	1.04	0.54	0.44
000960.SZ	1.84	3.54	5.01	0.20	-5.94	0.17	-7.07	0.81	3.04	3.47	3.20	2.37	7.75	4.04	4.14	4.26
000962.SZ	1.38	2.54	5.77	2.23	0.08	-7.61	-17.46	0.98	-15.62	1.57	2.43	3.11	5.61	9.43	7.91	7.30
000967.SZ	-1.71	1.67	6.06	2.51	2.63	2.75	2.69	4.25	4.98	8.33	5.64	5.20	2.63	1.59	1.76	1.85
000969.SZ	4.13	4.94	6.08	1.31	0.82	-2.44	1.36	1.08	0.48	-3.36	2.12	1.68	2.69	2.78	3.09	3.87
000970.SZ	3.54	9.27	23.83	15.61	7.38	6.40	6.18	6.93	5.70	4.80	3.84	2.31	5.83	9.59	3.15	0.21
000973.SZ	0.90	5.80	11.77	2.51	2.14	2.16	2.49	3.21	2.26	2.12	1.38	2.49	4.10	4.25	5.28	3.20
000977.SZ	0.31	2.50	4.56	3.51	5.15	7.22	6.49	3.36	3.15	3.00	3.47	4.46	4.80	4.71	4.03	3.84
000980.SZ	1.97	2.53	1.98	1.51	1.68	1.47	1.92	2.32	6.72	2.44	-36.15	-33.55	-10.94	-12.00	-14.08	-20.44
000981.SZ	11.43	1.27	7.75	4.13	3.18	2.39	1.70	2.86	4.81	-1.17	-22.91	-4.46	-12.55	-5.68	-13.73	-14.14
000985.SZ	5.71	5.11	4.54	-0.27	1.70	2.23	-2.68	5.25	7.06	-0.41	6.24	1.69	1.83	2.18	0.81	2.12
000988.SZ	6.19	9.06	6.57	3.95	1.42	3.81	3.11	4.49	4.53	3.12	5.39	5.22	5.99	5.81	5.84	6.29
000989.SZ	9.62	9.92	11.42	6.14	12.06	12.17	14.23	14.07	13.35	5.98	3.68	5.41	5.19	6.72	5.57	4.08
000990.SZ	1.13	0.49	0.88	0.80	1.65	2.12	3.34	1.16	3.82	3.80	1.85	1.44	4.32	0.65	1.15	1.27
000995.SZ	1.27	-13.31	1.02	2.28	-6.40	-8.15	0.26	-15.94	-15.91	-35.29	19.12	7.35	-2.92	1.55	-3.08	5.64
000999.SZ	14.26	14.66	11.91	13.34	12.88	10.26	11.24	9.45	8.92	8.62	11.22	7.68	8.99	9.71	9.43	9.42
001696.SZ	17.35	12.32	9.95	8.10	6.73	7.97	7.21	5.56	5.09	5.47	5.56	6.99	5.33	4.40	3.97	4.49
002001.SZ	26.88	22.35	17.51	11.35	10.76	9.14	4.14	11.60	11.58	15.45	8.63	12.04	13.24	9.97	7.04	14.36
002003.SZ	12.33	16.12	9.77	7.34	9.48	11.15	11.60	12.99	14.33	10.54	8.52	11.49	11.97	11.06	10.31	11.48
002004.SZ	11.29	10.81	11.12	7.33	4.67	4.20	3.95	2.78	2.23	2.96	3.50	3.26	3.17	3.75	2.23	-1.14
002006.SZ	0.53	6.34	17.86	-8.27	-9.61	0.52	0.87	3.61	5.54	0.36	-6.73	2.13	4.52	11.73	7.25	4.44
002007.SZ	26.88	25.63	14.52	11.02	14.40	14.53	14.94	17.79	16.29	20.65	19.59	20.90	13.48	9.50	11.42	7.13
002008.SZ	0.83	9.15	10.86	10.09	8.72	10.36	10.10	8.40	13.98	10.44	3.34	5.06	8.57	4.34	2.76	5.12
002009.SZ	0.42	3.88	1.48	1.14	1.02	2.38	2.84	2.10	1.84	2.48	0.99	1.47	2.30	2.87	-6.10	-4.18
002011.SZ	8.07	6.86	4.60	4.02	1.71	1.06	0.65	0.73	0.64	-19.11	0.24	-12.02	4.72	10.19	7.74	9.07
002012.SZ	8.43	10.08	9.26	6.00	0.41	3.09	1.72	1.07	2.37	2.12	3.72	8.25	6.44	3.24	2.50	1.16
002014.SZ	10.90	11.74	12.23	11.46	9.43	7.95	9.01	9.53	9.03	9.34	10.80	11.23	10.77	11.21	11.08	11.47
002017.SZ	4.01	3.45	2.99	2.83	2.73	3.92	4.49	5.56	2.38	2.43	2.12	1.76	2.07	3.92	6.16	6.43
002019.SZ	3.04	-13.31	-19.92	1.02	2.41	10.83	9.19	11.85	16.07	7.48	8.38	8.21	2.04	1.03	-7.37	2.72
002020.SZ	0.42	1.39	2.72	2.54	4.90	6.32	6.62	6.52	6.52	7.51	9.83	11.57	10.18	9.69	8.12	8.73
002021.SZ	-4.33	2.71	3.13	0.83	1.52	0.27	-15.67	1.01	-5.40	-15.23	0.82	-7.75	-17.20	-21.43	21.44	1.30
002022.SZ	25.68	23.44	20.63	20.36	22.70	21.43	11.99	10.50	8.79	7.94	7.59	20.90	20.94	21.96	-2.27	-12.13
002023.SZ	6.63	5.16	4.05	4.88	5.90	5.60	0.67	0.65	0.30	0.71	0.81	0.10	9.89	0.03	0.51	0.77
002025.SZ	5.86	7.23	7.93	8.11	7.70	7.97	8.49	8.40	8.52	8.86	8.89	8.45	7.21	6.79	8.22	3.50
002026.SZ	4.98	6.30	8.25	7.80	4.78	6.55	4.00	4.33	4.33	5.13	-4.06	8.36	9.84	4.60	3.48	5.82
002028.SZ	25.97	14.76	4.29	7.10	8.70	9.66	7.37	6.35	4.19	4.09	7.01	9.98	10.18	8.69	9.34	9.88
002029.SZ	11.28	12.79	14.73	12.96	6.09	4.28	3.91	3.62	4.16	4.25	3.97	2.54	2.78	1.80	2.96	2.99
002030.SZ	8.57	9.26	9.22	10.13	13.25	11.56	5.08	3.79	2.19	2.08	-1.31	20.90	23.77	27.90	0.56	-9.12
002031.SZ	6.34	6.91	6.93	4.39	6.09	4.52	3.12	0.96	2.19	2.00	1.76	-1.31	-7.81	0.87	-0.77	-5.04
002032.SZ	12.01	12.31	12.62	11.01	11.98	12.37	14.06	14.87	15.36	16.85	17.04	15.27	14.82	15.39	16.73	17.03
002035.SZ	6.41	12.65	12.35	10.32	10.60	11.60	8.03	10.72	13.49	14.60	13.50	7.03	3.48	2.30	6.46	6.67
002036.SZ	1.18	2.55	3.98	2.18	2.79	1.81	8.98	6.80	6.75	3.79	2.65	1.34	0.68	0.46	-7.00	-3.96
002037.SZ	10.29	10.08	10.68	6.83	4.79	3.86	1.11	1.01	1.31	2.55	1.24	0.63	-0.23	-5.63	-5.19	-0.10
002038.SZ	26.88	24.37	27.19	24.29	22.70	21.43	16.30	11.41	12.20	11.77	9.39	6.81	7.55	3.92	6.83	-1.23
002042.SZ	7.61	7.50	5.88	1.18	2.37	1.99	3.72	5.03	5.20	4.37	2.23	-2.62	3.25	-1.91	0.39	-1.14
002043.SZ	2.20	4.03	3.38	3.53	2.51	4.21	8.62	16.39	15.66	11.67	11.62	9.81	13.53	8.50	12.21	9.68
002045.SZ	6.64	5.11	3.09	-7.18	2.91	3.50	1.61	1.88	3.57	-4.92	7.73	4.29	0.86	3.56	5.92	3.08
002046.SZ	6.87	6.14	6.28	4.27	1.97	0.71	-8.12	0.46	1.42	1.24	1.19	1.85	2.72	4.68	5.19	5.11
002048.SZ	14.43	15.40	9.01	6.51	7.76	9.22	4.36	9.12	7.84	6.27	7.62	6.23	7.44	5.98	5.75	4.46
002049.SZ	7.16	7.75	6.15	8.77	9.43	9.25	8.72	7.74	5.76	6.38	6.61	11.43	20.65	19.62	15.42	6.80
002050.SZ	12.13	10.97	9.36	5.82	5.61	7.18	8.08	10.49	12.06	9.98	9.98	9.26	8.39	10.11	9.80	9.12
002052.SZ	1.26	-4.42	0.73	4.39	1.06	-12.41	-1.42	-15.94	0.36	-21.11	-16.57	-18.67	-17.20	-10.27	-19.50	6.06
002053.SZ	0.64	0.64	0.12	-6.18	-0.08	0.92	2.87	7.12	4.57	3.06	4.40	2.81	2.79	2.37	2.71	3.33
002054.SZ	13.06	22.19	9.03	7.06	7.00	4.70	12.08	6.45	1.36	2.13	4.18	2.86	4.79	1.18	-1.41	-0.66
002055.SZ	3.35	4.94	6.94	4.75	4.63	2.78	1.38	-0.22	1.78	2.49	-6.08	-3.12	-8.08	-3.19	-3.62	-20.64
002056.SZ	5.99	11.10	2.29	-5.21	6.44	8.31	6.51	8.04	9.34	10.33	9.07	10.83	9.56	10.84	9.41	8.05
002057.SZ	0.80	2.65	2.28	-6.14	3.47	3.25	2.69	5.32	11.65	7.17	7.07	7.08	6.33	8.72	6.24	3.84
002064.SZ	6.21	17.43	2.49	0.81	10.64	11.39	5.18	-5.64	7.04	7.74	16.07	12.44	23.77	9.18	7.26	6.23
002066.SZ	4.88	4.57	4.34	0.66	-3.43	1.51	-1.65	0.54	1.22	1.93	2.51	2.80	3.39	3.81	3.44	2.42
002067.SZ	0.46	3.33	2.82	0.22	0.11	0.06	0.04	5.53	11.55	5.64	3.38	5.12	6.15	1.55	1.13	0.83
002068.SZ	4.17	2.04	3.60	2.09	0.27	1.49	0.31	1.64	7.24	5.50	-4.44	1.19	6.48	0.15	-3.15	0.26
002073.SZ	12.02	10.88	9.74	3.60	1.91	2.60	2.47	-9.65	0.92	-3.95	0.68	0.90	1.33	1.89	2.66	3.33
002074.SZ	5.61	4.52	5.35	4.48	3.67	3.74	14.71	12.20	6.15	3.09	0.21	0.55	0.22	0.63	1.17	1.15
002075.SZ	-19.28	11.90	4.97	0.16	0.49	0.90	-1.89	6.04	16.20	21.43	8.34	9.82	14.77	4.97	1.35	0.76
002077.SZ	0.56	1.90	1.62	1.40	0.89	0.41	-0.79	0.32	0.38	-7.85	-7.35	2.49	3.53	1.47	2.11	0.62
002078.SZ	6.74	7.21	4.20	1.44	2.05	3.40	4.19	5.80	9.73	8.07	7.11	5.77	7.55	6.21	6.29	6.03
002079.SZ	5.84	8.84	5.84	1.18	2.71	2.46	1.26	8.14	7.98	6.55	6.40	4.52	8.16	11.59	4.24	1.76
002080.SZ	9.25	8.73	2.94	2.73	1.97	2.38	2.52	2.16	3.77	4.27	5.36	6.25	9.74	8.83	5.24	1.93
002082.SZ	11.50	12.77	11.76	6.04	7.53	7.31	4.32	4.48	5.34	5.06	6.28	6.18	3.21	1.73	0.62	1.05
002083.SZ	1.61	2.68	1.90	0.22	1.34	1.02	4.05	5.15	5.70	5.12	3.96	2.03	3.22	2.58	3.38	3.99
002084.SZ	1.67	5.10	0.27	2.19	2.44	2.64	2.65	4.69	4.49	1.57	4.57	4.90	1.02	0.54	-8.05	-3.80
002085.SZ	5.68	10.75	14.07	11.65	10.67	11.42	13.12	11.94	10.34	8.56	5.93	5.11	3.29	5.97	5.77	4.74
002088.SZ	8.60	7.60	6.41	4.76	4.63	4.07	2.82	4.96	9.38	11.71	11.55	11.59	14.99	15.05	12.65	12.35
002090.SZ	7.66	6.16	4.41	4.19	4.53	7.24	6.48	4.43	3.72	2.30	2.47	2.18	5.28	1.24	2.26	2.47
002092.SZ	1.72	3.39	4.20	1.50	0.49	1.19	0.55	4.63	4.80	4.48	0.32	-0.07	4.39	1.51	-4.16	-1.72
002094.SZ	1.56	4.26	5.35	4.94	4.88	4.21	7.19	8.30	11.79	2.93	0.85	-11.02	-0.38	-21.43	0.28	1.07
002096.SZ	20.04	18.44	14.37	7.27	7.57	7.41	3.70	0.97	0.61	0.61	0.75	0.68	1.32	1.49	9.64	7.09
002097.SZ	4.35	5.69	4.41	0.11	0.48	0.07	-0.55	1.14	1.86	3.47	3.45	3.28	1.70	-5.61	0.16	0.10
002098.SZ	2.76	4.47	5.05	2.71	4.59	5.80	5.04	8.06	5.93	-25.52	1.53	8.84	5.70	3.11	6.15	10.25
002099.SZ	3.02	8.04	8.08	1.21	-4.93	1.42	11.32	3.83	4.76	8.34	11.18	4.59	1.24	1.05	-5.30	-4.46
002100.SZ	7.14	5.93	3.65	4.31	6.10	6.85	7.18	9.40	7.79	4.19	6.03	13.28	-4.12	1.04	-8.40	3.48
002101.SZ	6.74	8.51	6.17	4.71	4.34	4.77	4.84	5.12	5.89	5.04	1.03	2.39	4.41	5.73	4.06	3.14
002102.SZ	0.55	-5.80	-7.11	1.00	1.29	0.10	4.10	4.13	3.63	-34.84	8.44	1.20	1.31	5.00	2.95	-6.62
002103.SZ	6.52	5.32	3.59	3.00	1.44	0.83	5.00	4.93	4.19	-28.76	0.61	-13.19	1.04	-1.97	8.10	6.91
002104.SZ	16.21	15.70	14.43	13.17	17.41	20.78	20.36	7.73	7.84	6.73	3.82	-1.13	2.34	3.68	6.75	3.94
002105.SZ	4.34	3.68	0.60	1.12	-0.44	-0.27	-4.98	1.08	3.02	-0.50	1.45	10.29	14.65	9.88	0.93	-1.14
002106.SZ	9.23	19.68	17.22	5.15	1.71	0.33	-12.90	4.99	3.19	4.78	5.57	7.62	7.74	5.76	5.81	4.58
002107.SZ	7.05	-13.31	1.18	1.32	1.65	5.56	12.26	8.95	10.35	4.50	10.07	15.67	12.75	7.95	4.15	3.17
002108.SZ	14.52	11.13	8.20	8.10	7.74	7.26	8.69	16.04	14.61	6.75	3.30	6.10	6.90	4.71	3.93	2.11
002109.SZ	6.36	6.21	10.43	7.40	3.39	-7.86	-7.25	0.91	4.82	5.64	3.44	5.04	11.78	8.00	-5.45	-3.23
002110.SZ	0.58	1.46	3.04	-2.42	0.62	0.38	-12.25	9.41	23.41	23.33	12.71	7.02	8.96	0.33	-1.39	-2.54
002111.SZ	6.04	6.31	5.46	5.21	4.76	4.83	6.10	4.88	2.72	5.18	7.08	7.31	0.92	4.39	2.16	1.19
002112.SZ	3.36	3.61	-2.71	0.54	1.84	1.35	0.72	0.39	-10.38	0.58	0.98	2.95	1.56	3.00	4.92	5.75
002114.SZ	0.63	-0.99	-19.92	2.21	-3.87	1.40	1.03	4.43	2.58	-11.36	1.08	-5.56	1.14	-10.04	-8.62	-3.42
002117.SZ	9.43	7.47	7.16	8.31	9.54	10.88	12.05	11.22	10.38	11.33	11.51	7.12	8.39	6.13	7.34	7.45
002119.SZ	4.64	5.45	0.53	0.36	1.37	0.48	-3.60	3.38	4.59	5.52	5.30	4.83	9.15	5.05	3.81	3.57
002121.SZ	9.74	8.43	2.98	3.07	3.00	3.38	2.70	2.46	2.86	-8.44	-22.89	2.03	-7.58	-1.40	-6.39	-6.33
002122.SZ	10.65	11.32	6.45	3.13	0.39	0.47	0.71	-3.63	0.59	-7.74	-26.90	3.91	-16.35	1.66	4.18	-10.61
002125.SZ	1.79	4.79	4.21	-3.97	0.61	-4.34	0.59	1.07	2.18	2.62	2.08	0.68	6.25	8.39	6.70	6.14
002126.SZ	5.40	9.73	5.40	1.91	3.76	4.89	5.72	6.20	5.98	5.48	4.29	4.00	2.42	3.52	4.72	5.18
002129.SZ	-3.88	3.38	4.24	-1.21	0.76	1.06	1.21	1.83	2.19	2.14	2.75	2.74	6.49	7.56	3.33	-8.62
002130.SZ	9.06	10.97	8.47	5.98	4.48	6.00	17.91	2.35	2.88	0.54	3.51	6.42	7.98	8.21	8.75	9.56
002132.SZ	6.29	4.55	2.59	1.17	1.02	1.39	1.32	3.05	1.40	-3.62	1.65	2.38	2.27	2.48	0.65	0.16
002134.SZ	0.35	-2.34	0.30	-10.62	-6.00	1.19	-6.30	-14.79	2.26	-9.72	2.17	1.11	3.92	2.07	2.32	2.56
002135.SZ	1.47	2.11	1.93	1.57	1.01	0.94	0.45	0.61	1.12	1.78	2.44	2.10	3.22	1.70	1.83	1.01
002136.SZ	3.03	6.54	8.97	2.47	-4.59	0.30	-13.35	4.69	17.31	4.49	3.83	7.31	16.88	22.52	2.92	-1.72
002137.SZ	0.67	2.56	2.95	3.00	-9.94	1.66	1.92	9.44	3.79	-19.05	5.38	1.53	-5.53	7.60	0.97	-0.56
002138.SZ	9.20	11.32	6.84	8.34	7.94	8.59	8.73	9.84	7.81	9.65	7.03	8.64	9.85	5.08	6.30	7.52
002139.SZ	9.22	11.89	9.04	3.83	4.42	6.76	6.07	7.07	7.59	5.87	7.41	9.27	6.97	5.83	4.75	5.59
002141.SZ	0.69	2.96	0.54	0.71	1.40	0.55	1.12	0.46	0.32	0.32	0.35	-33.55	3.08	17.34	-10.44	-9.76
002144.SZ	2.61	4.18	4.78	7.69	4.37	5.37	5.85	4.87	4.65	4.70	4.15	3.33	3.23	3.78	3.80	1.26
002145.SZ	-18.38	1.66	-19.92	0.89	0.99	1.00	-2.91	1.68	7.11	7.22	7.69	6.83	12.57	5.65	2.78	2.97
002149.SZ	3.06	3.00	0.24	2.06	1.92	1.38	-6.08	1.32	2.65	2.77	2.82	2.48	3.09	4.24	4.32	2.75
002150.SZ	8.23	7.94	5.69	5.22	5.67	6.76	7.84	9.38	5.80	9.40	10.90	9.00	9.11	8.47	3.22	5.95
002151.SZ	11.95	5.84	3.55	4.17	4.13	2.84	1.67	1.27	1.87	1.99	-11.97	1.95	2.72	0.99	-0.79	-6.32
002152.SZ	18.03	19.06	16.50	15.72	15.67	13.97	12.79	9.10	7.84	6.00	6.39	5.68	5.98	5.90	5.49	4.27
002154.SZ	11.50	10.62	10.79	10.59	3.41	3.00	2.25	-8.91	0.72	1.21	4.74	8.41	8.74	7.86	11.17	7.58
002156.SZ	3.03	4.85	1.40	1.12	1.72	3.16	2.82	2.67	1.69	1.17	0.25	2.08	4.00	1.69	0.61	2.13
002158.SZ	11.10	16.96	15.34	10.73	13.91	15.21	8.85	6.83	8.07	6.37	7.25	9.77	11.27	12.63	14.30	13.70
002160.SZ	0.36	3.02	0.36	-3.63	-2.76	0.84	3.13	3.00	2.78	-6.67	0.35	0.35	1.51	-4.81	0.24	0.88
002161.SZ	10.04	14.51	10.60	8.83	2.49	2.86	0.69	1.89	0.11	-8.81	21.39	-16.22	-2.47	-1.13	1.00	1.00
002162.SZ	1.48	1.90	-9.69	-10.99	1.09	0.66	0.65	0.75	0.86	1.02	1.61	2.36	1.83	-10.80	1.98	-6.79
002164.SZ	7.70	5.75	1.45	-2.79	-0.21	1.27	0.61	0.63	1.76	-30.98	1.30	20.90	15.78	14.06	1.73	1.96
002165.SZ	15.33	10.29	6.16	5.12	2.51	5.53	6.08	6.30	1.75	0.94	2.41	2.91	0.56	-1.50	0.73	1.22
002166.SZ	1.78	-5.14	0.34	-7.20	3.35	3.14	4.27	3.12	7.73	3.25	4.44	2.99	4.09	4.88	2.17	3.47
002167.SZ	4.08	3.81	4.93	0.26	-3.29	0.20	-12.65	0.98	-1.35	0.40	-9.65	-6.85	6.80	3.55	-3.05	4.78
002169.SZ	6.11	4.75	2.62	-3.69	1.79	3.33	5.97	4.33	3.92	1.70	1.79	4.17	4.64	0.51	-2.15	-3.67
002170.SZ	1.49	13.96	6.90	6.16	6.29	6.67	4.50	1.27	-2.56	0.19	0.82	2.11	2.34	3.00	5.17	7.19
002171.SZ	4.69	8.66	2.28	-4.46	1.04	3.24	3.07	5.31	7.95	7.20	6.35	3.06	4.95	1.26	3.79	1.61
002175.SZ	1.15	1.39	2.05	2.16	2.02	2.44	4.28	2.36	-11.30	-35.77	16.08	-33.55	23.77	16.71	6.25	2.19
002176.SZ	1.64	5.29	6.27	4.00	4.36	2.26	0.75	2.78	3.11	-18.82	-25.38	0.26	7.51	27.90	-5.79	-5.19
002177.SZ	9.92	7.20	11.18	7.18	7.14	7.36	3.33	1.04	0.65	-4.97	3.83	4.06	-3.58	3.11	0.89	0.63
002179.SZ	5.67	6.17	6.89	6.33	5.93	6.48	8.81	9.72	9.35	8.66	8.18	8.92	9.20	9.87	10.49	9.24
002180.SZ	5.94	6.95	6.60	3.14	0.55	21.43	15.57	-0.98	3.29	3.40	2.34	-0.40	3.90	4.58	-19.50	2.16
002182.SZ	0.26	1.26	0.44	0.66	0.11	0.66	0.82	5.45	4.25	7.97	18.88	4.45	7.84	8.30	3.47	1.26
002184.SZ	4.99	3.44	2.31	0.31	2.98	4.63	5.11	1.34	1.57	-7.58	3.14	7.26	6.91	5.81	3.99	-8.76
002185.SZ	6.30	7.41	3.94	5.01	6.56	7.92	5.85	5.61	6.42	3.94	2.06	4.64	6.97	3.36	0.86	1.83
002189.SZ	0.32	2.25	0.72	1.39	1.30	1.74	1.86	1.71	2.53	9.48	3.45	4.49	4.43	-5.16	-8.54	-12.48
002190.SZ	6.81	6.40	4.04	1.87	1.29	1.15	3.33	2.91	-2.84	-6.98	11.65	3.88	1.70	1.59	1.33	-0.21
002191.SZ	11.67	10.11	12.74	11.95	11.25	13.09	15.62	10.59	9.09	9.99	11.45	9.77	10.92	2.35	1.53	0.89
002193.SZ	3.74	2.69	0.63	0.11	0.13	-0.10	0.91	1.03	1.85	2.38	0.94	-0.01	-0.11	-20.31	-18.47	-19.39
002194.SZ	14.85	9.10	6.87	1.73	2.16	5.63	2.97	-6.55	-15.91	9.17	11.51	7.53	8.05	8.58	2.58	1.73
002196.SZ	0.90	4.23	6.26	2.99	0.69	0.94	2.84	4.20	4.26	-16.85	0.54	-24.30	0.13	-6.73	2.52	-0.70
002198.SZ	6.17	9.11	6.66	2.44	22.62	7.54	6.37	5.14	-15.91	4.06	-14.00	2.38	0.18	5.31	4.05	2.44
002201.SZ	1.50	1.71	1.76	1.73	0.09	0.74	0.81	0.17	-0.14	0.74	1.21	1.44	1.66	1.48	1.46	1.05
002202.SZ	13.72	11.10	2.39	0.52	1.31	4.63	5.85	5.31	4.59	4.26	2.42	2.80	3.06	1.90	1.09	1.24
002203.SZ	4.59	4.80	3.76	3.49	4.19	5.82	5.49	5.14	5.14	5.37	4.95	2.76	3.89	3.74	3.14	1.44
002204.SZ	7.06	5.22	7.10	1.68	1.71	0.03	0.03	0.05	0.12	0.02	0.22	0.29	0.54	1.38	1.58	1.97
002205.SZ	6.74	5.57	2.12	0.83	3.20	3.22	-3.54	0.23	0.75	0.10	0.40	0.54	0.38	-2.56	-6.65	-6.45
002206.SZ	12.49	9.70	8.92	3.02	3.17	4.39	5.67	6.54	7.35	7.71	6.36	4.45	9.05	4.64	4.77	5.64
002209.SZ	4.72	4.80	4.88	2.76	1.40	0.84	0.82	-2.79	1.22	0.66	-2.54	1.15	-3.13	1.36	2.47	3.03
002213.SZ	8.73	11.07	8.24	7.34	6.33	3.11	2.41	1.81	2.14	0.28	0.53	2.82	3.01	3.01	-8.70	-6.37
002215.SZ	16.78	8.47	4.44	6.44	7.75	7.60	8.32	-8.88	8.33	6.81	4.40	2.95	4.31	3.72	1.98	5.08
002216.SZ	5.72	6.99	5.75	4.63	3.46	2.23	0.95	0.99	1.69	2.26	4.43	13.61	10.17	11.35	9.96	6.93
002217.SZ	7.70	7.08	7.87	-0.86	-4.66	6.34	3.51	6.68	6.10	5.18	3.29	-9.53	0.37	-12.91	-19.50	19.84
002218.SZ	4.01	8.46	-8.24	0.25	0.53	-0.17	0.83	2.84	3.01	1.31	1.09	2.52	2.88	1.36	0.34	0.16
002222.SZ	6.84	9.82	9.78	6.11	5.53	-2.06	5.33	9.96	17.04	16.28	13.20	13.09	15.34	16.10	12.59	12.05
002223.SZ	18.60	18.96	19.31	17.28	15.42	15.08	14.48	11.49	10.09	11.09	10.24	19.48	13.45	11.61	15.30	11.41
002224.SZ	9.32	10.59	6.78	8.99	14.81	15.41	16.41	13.33	8.55	3.42	4.75	5.85	3.75	2.21	2.20	0.88
002225.SZ	9.51	8.21	4.95	3.42	3.74	3.80	1.77	-3.59	0.66	4.76	4.82	5.16	1.17	2.94	3.21	1.57
002226.SZ	20.74	17.13	12.01	10.22	9.57	5.80	1.63	1.75	2.35	3.19	4.29	4.38	8.62	3.98	6.12	6.38
002227.SZ	3.74	4.09	2.39	3.29	6.49	8.99	0.89	0.90	1.45	0.95	1.00	0.45	-2.24	-2.50	-2.82	-3.48
002228.SZ	7.34	5.26	4.44	3.31	4.69	5.66	4.53	10.44	3.20	4.24	4.29	4.47	2.62	1.19	1.01	0.97
002229.SZ	8.71	7.91	6.92	4.94	4.74	2.84	1.00	1.83	0.57	0.67	2.39	1.83	0.92	-2.33	-0.96	-9.25
002233.SZ	5.54	6.91	12.16	3.88	7.52	11.20	6.65	7.12	8.73	16.63	15.28	14.64	13.90	2.03	5.69	4.10
002235.SZ	6.05	0.81	0.88	1.36	1.33	-13.56	2.29	0.69	-14.17	3.01	1.00	-32.21	1.44	-10.01	-19.50	2.37
002236.SZ	11.57	17.68	18.56	24.59	22.70	16.33	14.17	13.47	12.95	10.88	11.31	11.90	8.46	5.01	15.08	5.53
002237.SZ	6.18	4.45	3.58	3.19	2.06	2.09	1.42	1.63	2.72	2.81	1.87	2.14	2.29	2.37	2.33	2.22
002239.SZ	5.13	1.75	1.79	1.62	7.39	0.76	6.02	5.99	4.31	0.41	1.23	-3.59	-1.40	1.03	0.68	0.79
002240.SZ	-1.66	0.56	0.36	-4.32	0.21	0.38	-7.82	0.88	0.68	3.35	-1.47	0.48	14.35	27.90	3.54	-2.98
002241.SZ	6.72	11.60	12.56	12.34	12.05	11.10	6.70	7.63	8.52	3.00	3.97	6.81	7.82	2.59	1.35	3.31
002242.SZ	18.59	16.21	13.51	12.66	12.96	12.96	12.36	12.77	12.97	12.35	11.41	11.04	7.95	6.70	5.32	1.40
002243.SZ	10.00	13.24	10.83	6.04	3.65	-1.80	0.71	1.92	2.78	4.68	10.53	6.54	6.48	3.65	1.97	1.11
002245.SZ	6.58	10.73	9.95	8.51	7.79	9.24	11.19	7.08	9.23	5.35	2.06	3.99	8.41	3.86	1.79	4.87
002246.SZ	3.19	3.04	4.40	6.61	3.90	4.83	3.68	5.42	4.26	3.50	3.57	2.01	2.20	1.92	1.13	-0.78
002247.SZ	7.73	7.48	7.01	8.93	8.85	8.47	6.74	8.16	5.17	-35.77	-36.15	12.08	7.83	5.03	-19.50	19.84
002248.SZ	10.02	5.48	0.87	-4.24	-7.66	-1.03	-10.99	-14.28	-0.57	-35.77	1.94	-17.91	2.34	2.13	-3.00	1.64
002249.SZ	12.02	12.07	8.40	5.42	5.46	6.22	5.35	4.96	2.84	-15.16	0.22	0.57	1.85	2.80	4.32	5.36
002250.SZ	10.89	13.62	13.31	11.12	10.74	10.75	10.62	4.36	2.83	0.54	2.15	1.33	2.80	5.32	-2.97	1.09
002252.SZ	16.51	21.12	20.56	20.19	10.24	9.32	14.14	13.32	6.01	-11.79	5.21	7.06	4.89	6.49	5.70	6.69
002254.SZ	6.20	12.97	6.24	2.00	4.20	6.86	4.23	2.48	4.09	4.67	5.30	5.45	15.67	5.34	3.06	0.20
002255.SZ	7.19	6.83	6.93	6.88	3.83	2.15	3.03	2.25	1.97	-2.03	-33.58	15.65	6.69	6.12	5.60	5.68
002258.SZ	11.79	8.06	8.12	8.58	6.98	4.96	6.30	7.88	11.50	11.75	5.46	8.36	12.44	17.53	5.54	1.96
002262.SZ	7.09	8.66	10.28	11.33	11.85	12.68	11.41	10.92	11.96	14.16	15.96	16.25	15.28	14.46	14.98	14.47
002263.SZ	3.40	4.60	3.14	-2.42	0.23	-0.24	-0.09	-4.70	-15.79	1.06	1.90	6.77	8.57	2.29	0.68	0.61
002265.SZ	2.35	1.53	-1.86	-6.67	0.83	1.07	-4.24	0.91	1.67	-4.82	0.50	-4.28	0.46	5.42	3.94	3.33
002269.SZ	12.05	10.80	13.81	10.69	5.91	2.13	-6.20	0.55	-4.76	0.58	-12.15	-14.72	-7.44	-17.72	0.98	-8.47
002270.SZ	8.50	3.26	3.30	2.33	2.26	2.33	14.51	10.87	11.21	4.74	3.99	7.42	10.32	8.51	12.28	13.81
002271.SZ	8.86	6.68	4.60	7.45	11.69	13.45	12.99	13.74	11.20	9.17	9.87	13.48	10.86	4.22	4.49	0.16
002272.SZ	8.29	5.28	4.90	0.94	-1.58	0.55	-3.74	0.86	0.40	2.64	3.61	3.08	2.00	0.39	-1.92	-3.41
002273.SZ	12.82	18.10	15.43	13.46	9.56	10.27	6.24	7.96	8.47	8.85	8.27	6.63	5.32	5.92	5.73	9.10
002274.SZ	-3.09	0.32	2.26	-2.02	0.29	-2.16	0.47	0.49	0.96	2.24	3.05	2.48	20.89	10.39	8.44	6.37
002275.SZ	19.07	12.73	13.96	14.13	16.24	16.26	13.59	13.99	15.23	12.46	11.50	7.59	8.62	8.18	10.66	12.77
002276.SZ	6.19	5.80	4.86	5.63	5.51	5.44	5.68	4.15	1.81	1.60	3.12	2.84	2.77	3.44	4.25	2.39
002278.SZ	8.30	6.20	5.79	3.43	3.54	3.29	0.81	-6.10	1.01	2.15	3.04	2.11	2.89	-1.09	2.02	2.20
002281.SZ	11.28	9.22	7.27	7.75	6.34	4.63	6.24	6.07	6.56	5.51	4.92	5.73	6.27	6.33	5.65	4.89
002282.SZ	8.92	7.82	6.76	0.66	1.42	2.92	0.64	1.21	3.02	3.45	2.68	4.30	6.23	3.71	3.37	4.85
002283.SZ	7.47	10.98	6.56	1.49	2.21	2.89	3.15	4.05	6.00	5.45	5.36	6.78	6.35	2.40	4.76	4.00
002284.SZ	7.04	7.11	4.27	4.02	5.81	5.32	3.52	3.31	1.58	0.21	-1.63	0.30	0.81	1.11	1.52	3.23
002286.SZ	4.30	4.04	5.19	6.05	3.01	1.32	2.23	2.56	2.43	1.82	1.37	1.94	7.14	4.41	1.91	4.17
002287.SZ	16.71	13.04	12.75	13.46	14.23	14.16	13.53	13.88	13.76	13.77	13.76	10.91	14.18	8.20	9.51	8.88
002290.SZ	11.30	8.90	5.14	1.90	2.23	-8.82	2.05	1.70	0.09	1.90	-36.15	3.71	5.32	4.17	5.02	5.30
002292.SZ	11.83	8.60	8.15	10.62	9.03	11.22	10.78	7.24	0.82	-22.48	1.61	-7.67	-7.27	-3.11	1.61	-6.20
002293.SZ	14.56	14.20	18.56	17.01	13.33	13.82	12.82	8.81	10.30	11.36	10.77	10.58	11.88	8.66	8.28	6.64
002294.SZ	19.78	18.01	17.55	23.43	22.70	21.43	20.36	18.67	21.45	19.70	8.72	0.68	6.54	6.68	6.07	6.09
002295.SZ	8.48	5.49	1.44	0.41	0.27	-4.14	0.50	0.66	3.57	2.50	2.48	1.89	2.25	1.18	1.10	1.34
002296.SZ	11.21	11.77	11.28	2.83	5.62	5.37	3.68	3.89	-6.53	1.60	3.36	4.21	5.27	4.33	6.41	9.32
002297.SZ	4.64	3.50	4.22	1.99	-2.13	0.45	-8.01	0.45	-2.83	1.25	-8.15	1.61	0.93	0.92	1.06	-2.36
002298.SZ	5.24	4.27	5.64	5.41	4.05	0.73	2.11	3.31	3.43	3.11	4.31	4.06	2.73	-11.45	-8.64	-20.64
002299.SZ	11.00	10.33	11.45	-0.59	-3.53	0.42	-4.75	6.10	2.16	11.14	21.39	13.52	2.83	2.26	3.01	3.30
002300.SZ	9.35	7.30	5.74	5.39	5.68	6.50	6.50	5.39	3.51	3.46	5.33	5.56	4.41	4.69	3.01	1.20
002301.SZ	9.41	4.22	4.80	4.68	1.66	1.57	0.91	3.36	3.32	3.29	3.09	2.36	-6.30	1.45	0.76	0.64
002302.SZ	8.03	7.81	6.19	4.89	7.50	3.68	3.13	2.40	0.88	1.78	3.47	4.09	3.64	2.26	2.14	-0.65
002303.SZ	11.73	7.52	5.31	5.15	7.33	9.60	7.02	5.43	6.42	6.38	7.78	2.61	1.27	1.78	2.65	3.83
002304.SZ	26.88	25.58	27.19	25.00	19.29	15.82	17.14	15.98	16.13	17.49	14.34	13.95	12.35	13.83	14.55	9.72
002309.SZ	9.93	6.51	4.13	3.08	1.87	1.52	2.58	0.04	1.63	-1.14	1.08	-15.54	-17.20	-4.24	-17.36	-17.77
002311.SZ	7.83	7.09	9.77	8.77	5.00	7.31	9.99	9.45	10.46	9.72	9.88	12.29	5.73	7.92	6.45	10.07
002312.SZ	8.61	6.21	5.53	4.83	5.75	4.11	-0.78	-15.94	7.08	-5.94	1.49	8.84	12.08	8.57	2.57	3.01
002313.SZ	9.46	7.95	9.37	7.27	2.14	1.11	-1.11	2.17	2.24	1.18	0.77	-11.53	-2.61	-21.43	-8.56	-3.84
002317.SZ	11.68	9.11	9.87	10.98	10.08	10.08	10.48	11.12	9.32	8.52	5.95	-8.45	5.68	5.91	4.09	-6.23
002318.SZ	6.32	4.20	5.42	6.09	7.54	5.66	3.15	4.22	2.92	6.08	9.09	12.12	10.95	14.66	13.04	11.19
002319.SZ	9.72	4.86	2.16	2.94	2.78	0.89	0.44	0.75	0.96	-3.29	-36.15	1.14	-5.79	-4.87	0.59	-4.16
002326.SZ	6.64	4.67	4.39	3.75	1.01	3.72	4.81	6.98	3.62	6.89	3.86	1.06	3.80	6.26	-6.36	-4.63
002327.SZ	9.76	9.40	13.16	13.82	14.13	14.56	14.04	13.60	13.09	12.66	10.93	11.25	11.88	11.38	11.90	10.95
002328.SZ	12.63	6.56	2.37	1.55	2.76	4.14	3.91	4.68	4.27	4.56	4.38	4.57	8.77	6.73	4.97	4.17
300001.SZ	13.36	9.74	8.05	5.65	6.72	6.67	2.89	1.84	1.14	1.21	1.41	1.16	0.96	1.18	2.30	3.84
300003.SZ	23.73	20.12	20.27	15.53	12.47	13.00	10.31	8.67	8.92	8.99	11.11	11.01	9.16	9.94	5.22	0.80
300004.SZ	8.88	6.80	7.89	3.65	4.01	4.34	1.06	2.26	0.61	-30.84	0.54	4.74	-17.20	1.14	-1.28	3.41
300005.SZ	12.63	9.30	14.56	17.42	18.75	17.32	11.51	3.59	-3.41	-7.46	3.71	-10.45	2.18	2.08	1.62	2.86
300006.SZ	8.78	5.70	7.60	4.40	3.50	0.51	0.76	0.04	1.76	3.10	-4.86	-10.37	-3.49	-2.55	-0.34	-2.79
300008.SZ	13.87	11.49	11.90	2.73	1.09	4.20	3.37	5.15	3.34	-35.77	-16.54	1.29	1.18	4.49	2.53	3.11
300009.SZ	11.65	9.12	10.46	11.77	12.81	13.06	11.43	11.76	13.36	11.07	3.84	10.30	5.67	18.62	18.65	14.19
300011.SZ	13.27	9.03	8.39	1.25	6.41	11.34	10.02	3.47	2.21	-15.17	1.07	-13.66	0.60	-5.75	0.51	0.30
300014.SZ	9.73	8.73	11.45	11.53	14.82	5.48	7.96	9.17	7.31	6.67	11.77	8.01	8.97	5.73	5.08	4.32
300016.SZ	11.44	9.23	8.84	11.38	10.96	12.33	3.16	1.55	11.33	12.16	21.39	6.89	3.79	-0.16	-2.95	0.01
300018.SZ	14.40	6.38	5.50	5.81	4.96	6.00	6.22	7.07	6.34	-29.72	3.54	3.87	6.28	0.43	4.49	5.46
300019.SZ	12.40	9.62	10.07	10.96	11.04	10.72	10.42	9.97	5.43	6.53	12.16	13.63	11.23	8.66	10.44	6.59
300024.SZ	8.10	8.90	11.14	12.01	11.71	11.73	8.21	6.15	5.72	5.07	2.98	-3.76	-5.08	0.25	0.38	-1.65
300026.SZ	12.66	9.68	11.23	16.25	16.96	17.06	11.27	9.61	6.08	2.90	5.13	6.02	6.16	5.12	4.10	0.20
300030.SZ	6.73	4.43	5.90	5.76	6.25	5.97	3.36	2.10	0.51	-8.66	1.73	10.05	1.11	-11.43	-4.04	-8.98
300032.SZ	9.88	4.46	4.63	2.66	0.82	3.40	8.10	1.79	-6.37	-35.77	1.52	-10.83	-4.21	1.71	-13.73	-6.56
300034.SZ	6.87	5.29	6.95	6.74	7.30	7.95	8.38	5.56	2.65	5.37	6.75	7.18	7.54	6.72	6.15	5.23
300035.SZ	9.97	5.51	4.63	3.71	6.86	4.78	1.45	2.35	3.84	7.61	6.44	5.90	8.02	4.03	0.10	3.62
600006.SH	2.80	3.57	2.68	0.73	1.58	0.89	1.44	0.34	-0.44	2.93	2.15	2.84	1.91	1.57	1.10	0.18
600010.SH	-3.75	0.46	1.08	0.46	0.33	0.21	-2.66	0.06	1.42	2.25	0.60	0.45	2.17	-0.98	0.02	0.01
600019.SH	3.04	6.40	3.46	4.68	2.74	2.68	0.31	3.67	6.60	6.79	3.99	4.02	7.18	3.60	3.55	2.31
600022.SH	0.25	0.28	0.18	-9.21	0.31	-2.83	0.18	-1.00	3.52	3.63	1.28	2.29	4.20	2.00	-0.10	-3.72
600031.SH	15.90	25.63	22.65	10.38	4.82	1.19	0.22	0.27	3.72	9.55	13.99	14.63	9.31	2.96	2.97	4.02
600038.SH	2.88	4.35	3.71	2.85	1.92	1.61	2.03	2.07	2.15	2.19	2.34	2.88	3.43	1.42	1.25	1.20
600055.SH	6.97	4.31	4.03	3.19	4.01	2.14	3.34	3.87	4.47	6.27	6.59	8.05	6.29	4.23	3.58	2.92
600059.SH	3.71	4.86	5.79	5.76	4.04	4.70	3.06	2.71	3.57	3.65	4.30	2.95	3.54	3.22	6.05	3.00
600060.SH	6.17	7.35	11.95	9.48	8.52	7.11	7.38	8.20	4.33	2.02	2.75	5.02	4.93	6.23	6.31	5.61
600062.SH	10.32	10.74	9.79	10.02	13.45	8.30	9.24	9.24	9.98	10.02	9.88	8.56	7.45	8.63	8.87	10.28
600063.SH	1.44	1.90	2.47	-2.85	0.45	2.72	1.48	1.36	0.97	1.44	4.17	6.11	8.75	10.92	2.45	2.41
600066.SH	11.14	13.93	16.13	14.00	11.96	13.26	13.30	12.57	8.88	6.38	5.34	1.48	1.91	2.47	6.05	13.19
600067.SH	3.84	5.61	8.66	7.13	8.42	5.11	2.29	1.83	3.59	3.85	2.15	1.42	-3.89	0.64	-1.74	-3.16
600071.SH	6.12	7.12	1.29	-0.05	-4.32	-13.56	1.84	-12.23	3.52	-0.92	-0.40	0.91	0.09	0.06	-4.58	0.58
600073.SH	-6.14	-0.41	4.64	2.72	3.05	1.22	3.23	4.76	4.08	3.41	4.44	5.27	-0.69	4.33	-0.87	-0.07
600075.SH	0.24	2.62	2.26	-1.73	-4.85	0.99	0.86	7.34	6.16	5.27	-0.09	7.83	10.32	4.42	-4.19	0.33
600076.SH	1.61	-8.37	-6.61	9.92	9.65	-2.22	12.12	10.53	10.92	8.68	6.23	-2.37	0.36	-2.59	-4.18	-4.91
600078.SH	1.21	1.24	1.05	0.78	0.91	0.81	0.59	1.05	1.14	0.97	1.69	-33.55	23.77	11.96	0.55	-2.46
600079.SH	8.55	8.07	8.26	8.03	6.84	5.81	5.63	4.85	7.40	-5.50	3.64	4.80	5.36	8.60	7.80	4.89
600080.SH	-1.07	2.38	13.26	3.99	3.92	2.43	2.04	2.06	3.76	2.17	1.34	1.88	-0.95	1.74	-2.10	3.61
600081.SH	3.54	14.71	9.35	7.77	10.25	11.09	6.57	5.17	5.45	5.09	4.82	3.39	5.16	3.13	2.98	2.23
600084.SH	-8.09	2.80	-6.27	0.50	0.30	0.24	0.70	0.31	-2.76	-5.55	0.58	-2.53	0.86	-21.43	0.33	0.86
600085.SH	8.20	9.05	10.21	10.34	9.89	10.09	10.74	9.95	9.74	9.30	7.54	7.56	8.06	8.44	9.04	7.44
600089.SH	9.28	7.82	4.32	2.47	2.97	3.29	3.13	3.45	3.33	2.88	2.45	3.02	8.32	15.41	7.78	1.80
600096.SH	0.01	1.37	0.93	-2.02	1.05	-4.11	0.28	-5.25	0.40	0.38	0.28	0.70	7.93	13.25	10.39	11.62
600099.SH	0.44	0.63	0.62	0.09	0.08	0.53	0.41	0.33	0.34	0.46	0.96	1.29	1.49	1.28	1.65	1.96
600100.SH	2.48	2.59	3.16	2.64	2.83	2.63	4.06	8.21	0.87	-5.50	0.86	0.50	-3.01	-1.14	-1.37	0.38
600103.SH	-6.67	2.28	0.55	-8.80	0.75	1.18	-3.92	1.50	2.64	3.57	2.73	1.60	3.80	3.91	2.19	1.49
600104.SH	6.59	12.44	12.78	10.55	10.30	9.70	8.65	7.98	7.17	6.43	4.32	3.30	3.70	2.40	2.01	0.59
600105.SH	3.68	6.42	1.85	0.71	4.45	6.70	6.04	5.24	7.26	4.45	1.11	-8.91	2.03	3.04	1.41	0.87
600110.SH	0.68	0.86	-1.20	0.13	0.03	-4.28	1.73	0.86	3.63	1.87	-1.35	0.18	4.85	3.12	0.33	-2.35
600111.SH	2.09	17.79	27.19	10.28	5.25	1.48	0.36	0.53	3.83	2.60	2.72	3.72	18.63	17.82	6.80	3.70
600114.SH	-0.61	3.99	4.85	2.81	4.91	6.91	7.50	7.00	10.28	10.30	8.43	1.94	0.67	2.69	2.93	6.55
600117.SH	0.61	2.92	3.85	0.65	-0.24	0.36	-6.97	0.16	0.29	-8.53	0.64	0.52	-13.67	-9.21	8.14	-9.34
600118.SH	6.34	6.05	5.96	5.98	5.42	4.91	4.83	4.50	4.79	4.65	3.47	3.67	2.59	2.68	1.24	-0.23
600126.SH	2.05	4.33	3.62	-4.16	0.49	0.31	-17.46	5.01	7.24	7.79	3.58	4.27	5.79	1.66	0.62	-1.95
600127.SH	0.35	0.43	-4.93	0.51	0.91	0.93	-11.98	0.56	0.54	-2.57	0.46	1.04	-1.68	-2.49	1.58	0.15
600129.SH	1.09	-2.09	0.59	-2.24	0.50	-2.68	2.26	8.73	0.95	0.53	-0.77	0.22	-4.17	2.43	5.86	0.36
600132.SH	5.92	10.42	4.27	2.99	2.26	-0.76	-4.02	3.95	9.49	12.38	21.39	20.90	22.71	21.53	21.44	19.26
600135.SH	0.41	0.54	-4.97	2.98	2.57	2.73	2.59	2.28	2.78	0.91	3.39	1.35	1.75	1.20	-1.26	-1.78
600137.SH	8.57	7.89	5.56	1.62	1.35	0.33	-3.61	2.38	3.71	4.32	2.28	2.56	2.96	2.59	3.30	3.36
600141.SH	4.20	3.81	3.23	2.90	0.56	3.11	0.50	0.80	2.79	3.35	1.43	2.00	14.46	17.86	3.22	3.51
600143.SH	4.03	6.57	9.62	6.78	5.78	3.57	4.87	4.21	2.69	2.89	4.90	14.96	4.10	3.86	0.12	0.39
600148.SH	-5.50	4.65	6.34	1.66	5.24	6.28	0.93	2.64	3.63	5.60	3.94	7.20	5.31	-0.14	1.17	0.47
600150.SH	5.83	5.66	4.61	0.04	0.00	-0.08	-0.45	-5.82	-4.85	1.24	1.15	0.26	0.15	0.54	1.74	2.14
600151.SH	2.31	1.97	-1.22	-11.75	1.98	0.58	1.84	1.73	-2.59	0.26	-6.76	1.16	0.49	-1.23	-4.46	-0.92
600152.SH	0.39	2.30	6.44	-4.41	0.49	-12.59	2.29	-5.64	0.54	2.17	-2.48	1.64	-3.58	-2.82	-4.42	-1.19
600156.SH	0.41	0.33	0.45	0.28	7.97	-2.87	0.19	-0.68	-10.67	1.32	-6.24	1.63	-6.64	-19.86	1.09	-6.02
600160.SH	2.21	13.85	27.19	8.90	3.09	1.77	1.81	1.46	7.61	15.47	5.99	0.66	6.42	11.83	4.21	8.49
600161.SH	16.69	9.69	10.29	9.21	8.84	3.88	1.98	5.31	23.41	16.85	15.71	13.61	11.18	9.83	11.13	14.05
600166.SH	7.55	7.78	4.37	4.58	2.28	1.37	0.92	1.06	0.05	-6.00	0.26	0.27	-9.96	0.09	1.84	0.09
600169.SH	5.54	5.08	2.32	-1.69	0.12	0.13	0.08	-6.68	0.17	0.13	-2.49	0.09	0.52	0.73	0.52	0.71
600171.SH	-9.27	1.11	1.87	1.90	2.04	2.04	2.73	1.94	7.21	3.79	7.98	14.90	17.27	8.29	-1.22	7.79
600172.SH	1.46	3.01	4.71	4.87	5.00	4.70	4.38	3.32	0.53	-2.32	0.38	-9.40	0.42	0.30	-8.57	-11.73
600176.SH	-2.01	3.02	2.88	1.65	1.77	2.46	4.55	6.37	8.86	8.65	6.61	6.85	15.24	14.75	6.27	4.80
600177.SH	9.50	6.51	4.24	3.36	2.77	6.70	7.68	5.66	0.45	5.16	5.06	8.97	6.41	6.41	4.44	3.63
600178.SH	6.37	3.52	0.93	-1.81	-9.94	1.13	0.75	2.02	1.05	0.15	0.29	0.87	1.42	1.76	0.06	0.10
600183.SH	7.77	11.33	7.80	5.01	7.63	6.43	6.44	8.27	9.95	8.28	11.00	10.62	13.67	6.58	4.58	7.10
600184.SH	1.32	4.93	0.43	-0.52	-6.07	2.28	1.35	0.76	1.16	1.57	1.68	1.16	1.28	1.60	1.66	-4.97
600186.SH	5.29	0.65	-14.85	0.97	-9.94	0.62	-17.46	0.83	-7.09	-21.35	1.45	4.21	2.28	2.00	5.37	6.57
600189.SH	0.45	2.16	2.79	1.24	1.15	0.34	0.67	0.06	1.02	0.76	-24.96	1.88	2.51	1.61	-9.36	0.80
600191.SH	2.06	-2.89	1.63	0.25	0.32	0.52	5.68	0.40	0.50	-5.17	1.15	-6.58	0.56	-8.96	0.98	1.23
600192.SH	1.12	1.15	1.33	1.88	2.23	2.05	1.02	0.59	0.64	0.43	0.41	-4.61	-3.12	-2.77	-2.33	-4.77
600195.SH	11.99	12.56	16.33	8.42	7.36	7.10	6.49	6.92	6.91	6.86	4.64	7.60	8.27	7.16	4.11	0.69
600196.SH	26.88	7.06	7.08	7.70	8.73	7.31	7.81	7.86	6.78	4.56	5.10	4.93	5.64	3.94	2.62	3.04
600197.SH	7.29	7.86	10.08	9.02	10.46	11.67	11.88	10.75	12.34	13.56	11.83	7.66	6.82	3.52	7.18	5.76
600198.SH	3.18	4.10	1.56	3.28	2.04	1.97	0.32	-14.02	-15.91	6.90	-15.14	-33.55	1.87	2.75	2.63	1.84
600199.SH	7.38	11.04	17.16	21.12	4.34	2.77	1.60	0.53	0.29	3.25	-5.96	1.88	-4.28	-5.13	-0.57	-7.71
600201.SH	5.38	7.68	8.87	7.13	13.86	21.11	20.36	18.64	17.31	12.50	3.81	7.12	6.04	3.08	4.18	1.53
600202.SH	5.33	3.61	-6.66	0.75	-3.14	0.84	0.55	-8.20	-4.91	1.25	2.74	2.36	3.03	1.78	0.92	-0.08
600203.SH	-11.59	-5.64	5.33	2.94	3.07	2.13	2.77	0.47	-2.13	0.45	0.66	0.50	-3.03	-3.01	-3.32	-5.11
600206.SH	-2.99	0.48	0.52	-10.78	0.15	3.03	1.07	1.60	1.42	2.41	3.07	4.46	5.47	5.53	3.64	-0.51
600210.SH	8.73	8.32	5.82	1.93	2.41	1.63	1.06	2.18	5.46	4.44	4.91	5.44	5.19	5.56	4.77	6.29
600211.SH	2.65	3.27	2.77	3.74	2.42	1.85	10.35	13.31	10.14	8.97	11.98	14.73	6.31	9.50	18.65	19.84
600212.SH	2.12	1.41	1.27	-4.63	1.86	-1.42	-17.46	5.65	1.55	-24.37	-36.15	6.88	-6.56	-21.43	1.78	1.01
600215.SH	0.09	3.01	0.08	0.24	0.18	0.21	0.12	0.21	0.27	3.23	2.70	2.94	4.22	4.08	3.21	1.71
600216.SH	26.88	25.63	20.66	13.89	6.19	2.22	1.96	5.21	2.57	3.30	2.86	6.32	7.68	2.91	2.20	7.68
600217.SH	-18.36	18.20	-9.88	0.51	-5.26	-11.68	8.32	5.51	5.47	6.79	7.83	6.91	4.58	0.88	0.89	0.21
600218.SH	3.18	4.84	1.09	0.83	1.42	1.42	2.76	2.90	1.67	0.94	2.37	3.92	2.70	1.58	1.56	1.32
600219.SH	5.98	5.71	6.32	3.39	3.16	3.25	2.02	3.47	3.88	3.10	3.24	4.01	6.24	6.17	5.99	8.57
600222.SH	3.11	2.37	1.54	2.11	2.94	2.36	0.18	0.07	0.27	-4.09	1.61	0.90	0.19	-2.05	1.25	1.51
600223.SH	7.31	4.82	1.60	1.67	1.50	0.84	0.43	0.30	0.27	0.51	0.75	1.09	0.64	0.11	1.10	4.29
600227.SH	2.14	1.46	0.95	-0.44	0.24	-7.37	0.50	-4.67	0.52	2.92	-30.56	1.12	-1.23	-8.10	-2.66	-1.82
600230.SH	1.88	1.96	0.43	6.32	2.29	-4.67	-16.85	10.83	23.41	23.33	0.54	0.24	2.94	5.93	2.88	0.53
600231.SH	4.53	8.00	1.62	0.36	0.56	-4.99	0.32	0.87	8.00	7.78	2.68	3.50	5.47	-4.87	-4.12	-10.58
600232.SH	0.08	0.37	1.39	0.10	0.77	1.49	1.82	1.81	1.51	2.28	2.10	1.21	2.75	3.25	2.64	1.65
600235.SH	5.47	3.56	0.44	0.85	0.77	0.04	-6.38	0.41	0.81	0.40	0.59	2.21	2.65	0.71	2.04	2.61
600237.SH	-7.05	1.98	3.50	1.85	0.83	-4.13	0.40	-9.42	0.70	0.53	-8.86	0.56	2.95	4.47	3.90	4.13
600241.SH	0.62	1.22	2.09	3.39	3.21	-4.57	0.09	-3.27	0.93	-8.48	-24.95	-3.06	0.29	5.79	5.25	1.50
600249.SH	0.46	0.19	0.08	1.07	0.28	-0.88	-5.71	-0.18	-5.50	0.30	-3.13	2.22	0.36	-1.55	0.97	3.09
600251.SH	1.89	0.17	5.75	8.75	10.56	5.60	4.09	1.35	1.92	1.61	3.17	6.21	4.67	3.19	11.59	3.31
600252.SH	10.04	16.61	10.91	16.01	13.84	21.43	7.35	7.76	9.06	8.70	9.89	2.38	1.45	0.10	0.26	-4.87
600255.SH	1.09	2.60	1.89	0.63	-1.68	1.05	0.98	4.07	3.54	-23.61	-32.93	2.63	2.41	3.10	-1.68	1.86
600261.SH	6.27	7.42	7.56	5.83	5.47	6.66	7.55	8.66	6.83	6.05	7.72	7.57	4.98	3.03	4.00	3.89
600262.SH	1.49	2.11	3.80	4.97	2.94	3.24	-7.93	0.72	1.82	10.61	2.79	2.66	3.78	5.56	5.55	5.55
600267.SH	5.98	6.73	7.28	2.86	4.14	3.53	0.69	0.31	1.09	-1.09	1.49	3.42	2.54	2.58	-0.53	3.52
600268.SH	4.10	3.37	4.08	3.86	1.33	-2.69	1.44	1.40	1.52	2.10	2.39	2.72	4.87	3.84	4.28	5.57
600273.SH	-2.49	6.15	-14.21	0.86	-2.50	18.72	12.41	11.72	12.58	13.15	14.44	13.86	16.48	13.15	9.82	8.08
600276.SH	26.40	21.91	21.58	21.50	19.71	19.29	20.36	18.67	20.35	20.10	21.34	20.26	12.12	9.35	9.93	13.49
600281.SH	-7.37	-6.65	0.40	0.49	-9.44	0.84	-7.31	1.52	0.39	-8.27	4.59	4.61	-5.07	-3.74	-19.50	-20.25
600282.SH	1.16	3.84	0.94	-1.64	-1.74	0.77	-6.41	1.00	9.44	12.01	7.93	6.97	7.76	3.51	3.04	3.08
600285.SH	2.96	4.35	2.47	3.34	7.16	3.70	5.16	12.22	7.15	7.66	9.12	9.58	10.00	11.44	12.46	14.76
600288.SH	3.96	6.14	4.63	2.96	1.00	0.28	1.46	1.78	1.99	2.26	3.69	2.43	2.03	1.83	0.54	-1.41
600293.SH	1.03	2.17	-1.91	0.04	1.04	0.41	-2.57	4.09	6.08	3.51	0.15	-33.55	2.43	-8.72	1.06	0.26
600295.SH	3.67	6.29	5.78	2.96	3.12	2.09	1.10	1.29	2.26	3.31	3.15	4.20	16.96	13.68	7.76	4.06
600298.SH	13.68	12.73	9.46	5.91	3.09	2.80	5.11	8.90	12.06	10.58	9.95	13.73	10.90	8.88	7.25	6.60
600299.SH	-1.30	0.55	0.41	-5.66	-6.16	0.75	11.09	12.24	8.12	5.68	5.91	7.08	7.40	5.92	0.25	5.51
600300.SH	5.61	4.02	3.56	2.04	1.20	2.46	0.89	0.79	0.90	0.48	0.53	5.82	3.76	1.81	4.32	8.98
600302.SH	0.69	1.74	0.87	-3.47	0.90	-5.75	3.11	3.72	-0.06	1.80	-10.74	8.00	-4.47	-6.94	-14.88	-13.64
600303.SH	3.44	4.20	2.44	1.97	-3.92	0.30	1.17	0.71	3.71	-1.86	0.84	1.10	-10.01	-8.17	-12.26	-9.48
600305.SH	1.29	1.20	0.33	-1.92	1.61	3.46	10.58	7.44	11.59	11.21	11.33	10.30	3.67	4.19	2.27	2.65
600307.SH	1.81	3.31	4.06	1.05	-4.59	0.04	-16.12	0.06	0.89	2.76	3.13	1.28	3.57	-6.02	-2.48	-5.72
600308.SH	9.63	0.64	0.41	0.30	0.32	0.31	0.28	1.16	4.69	5.08	4.71	4.52	4.97	2.44	1.40	0.12
600309.SH	14.61	15.23	15.78	15.11	14.03	8.85	5.10	9.23	22.83	17.98	12.19	9.03	15.45	8.71	8.06	5.41
600312.SH	3.09	0.06	0.33	2.39	6.23	8.65	7.83	8.53	3.50	1.24	1.02	0.63	0.60	1.62	4.85	5.34
600315.SH	13.46	12.53	15.63	20.43	20.03	18.05	20.36	2.74	4.52	5.47	5.23	3.83	5.54	3.87	4.17	-7.69
600316.SH	5.83	2.98	1.35	1.42	1.36	1.24	0.86	0.12	0.31	1.55	0.92	1.48	1.10	0.80	0.20	0.25
600319.SH	-2.82	0.54	-1.80	-13.33	-0.93	-8.88	-17.46	0.48	1.65	0.22	2.29	-1.66	10.75	5.89	0.31	-4.39
600320.SH	1.49	-1.48	0.07	-2.42	0.28	0.28	0.34	0.51	0.51	0.57	0.69	0.54	0.67	0.76	0.79	0.91
600326.SH	4.99	4.82	3.28	-0.76	1.18	3.65	4.94	5.94	7.62	10.09	7.95	6.67	0.70	-4.18	-3.94	-1.04
600328.SH	1.06	1.43	1.93	-0.74	-0.12	-1.33	-1.13	1.76	6.19	6.66	10.36	4.47	11.50	12.92	8.25	3.72
600329.SH	7.73	8.55	6.68	10.70	7.45	7.09	7.96	6.56	7.29	8.27	8.50	8.43	9.07	9.09	9.50	19.84
600330.SH	-13.92	3.95	0.64	-8.15	0.55	0.48	2.04	2.47	3.13	5.10	2.65	5.43	5.35	7.04	2.89	0.70
600331.SH	2.65	-2.79	0.82	-4.84	0.74	-3.69	0.42	1.37	3.67	-35.77	1.78	-33.55	13.33	2.61	-4.27	1.63
600332.SH	5.00	6.30	6.43	7.37	10.90	9.15	8.94	7.46	7.82	8.86	6.35	5.30	6.31	6.04	5.56	3.74
600336.SH	2.22	2.90	1.41	5.92	4.92	2.26	0.43	0.64	0.70	1.50	3.40	6.19	2.87	2.11	0.85	-0.60
600343.SH	2.16	2.06	3.17	2.55	2.51	1.94	1.39	0.67	0.06	0.34	-2.05	0.47	-5.72	-0.97	-6.69	-6.46
600345.SH	4.90	5.82	5.32	4.71	-6.23	2.17	3.95	3.73	15.21	12.37	5.49	3.91	4.07	7.73	5.98	3.75
600346.SH	-0.26	0.22	-3.05	0.45	0.47	-6.44	-8.44	10.14	8.86	4.70	6.75	7.39	7.74	1.03	2.75	2.64
600351.SH	6.60	6.01	8.40	4.26	3.72	5.17	5.86	0.64	4.66	6.18	0.24	2.62	4.54	2.55	4.51	6.05
600352.SH	8.95	7.48	5.35	4.71	8.10	13.37	11.59	7.46	6.33	8.55	10.22	8.12	6.19	5.08	2.61	3.37
600353.SH	2.96	9.64	0.35	11.16	7.50	5.38	4.93	3.77	2.67	3.59	4.01	3.31	4.56	5.22	3.91	2.93
600356.SH	6.77	4.65	4.20	3.58	2.74	2.98	3.28	3.48	3.55	2.37	3.12	4.65	3.60	4.51	4.79	3.98
600361.SH	1.13	0.93	0.74	0.53	0.36	0.89	0.45	-2.34	0.73	0.82	0.85	5.96	4.38	6.18	5.21	4.37
600362.SH	6.50	10.69	10.75	7.24	4.36	3.10	0.74	1.06	1.85	2.45	1.83	1.77	3.92	3.71	4.16	4.11
600363.SH	2.33	3.12	5.57	5.21	5.92	4.84	4.44	4.84	5.57	5.40	4.07	5.13	4.41	4.84	5.51	3.68
600366.SH	26.88	8.74	23.08	12.92	9.32	5.57	8.38	15.84	7.14	1.56	0.80	2.94	7.68	4.21	-2.49	1.09
600367.SH	0.57	2.37	5.61	1.70	0.46	1.63	-11.79	3.33	5.90	7.03	4.23	2.52	14.13	9.22	1.46	3.14
600370.SH	2.70	4.42	2.43	2.43	2.48	1.98	2.13	3.89	4.08	4.11	4.67	8.10	5.25	6.30	-1.80	-2.81
600372.SH	1.64	14.81	10.23	6.09	5.94	4.42	3.30	2.83	2.89	2.25	2.61	2.76	3.21	3.30	4.22	1.57
600375.SH	4.99	14.13	12.66	2.62	3.26	-4.45	-10.77	0.84	0.64	0.53	0.31	-3.90	-11.13	-14.43	-10.97	1.37
600378.SH	6.14	6.16	7.41	7.08	6.99	6.91	4.07	2.61	5.75	11.46	6.31	6.97	8.34	8.64	5.77	4.81
600379.SH	4.12	3.17	0.82	2.52	2.92	3.23	3.78	4.78	5.13	5.13	5.45	5.42	5.24	4.56	4.78	5.65
600380.SH	13.11	15.14	6.17	4.76	5.58	5.99	6.35	6.52	23.41	6.19	7.34	9.62	8.82	8.66	7.91	8.28
600388.SH	5.89	4.36	4.34	4.42	5.80	4.68	4.50	4.77	4.98	4.82	4.26	3.04	3.35	3.03	1.95	3.16
600389.SH	-2.23	1.13	0.23	1.03	9.29	6.15	0.33	1.64	8.02	12.73	7.96	7.73	16.09	27.90	4.31	2.98
600391.SH	2.78	2.67	1.54	1.06	0.99	0.84	0.73	0.90	1.10	-4.97	0.68	0.17	0.77	1.31	1.58	1.77
600392.SH	0.48	-7.59	-17.98	14.73	12.11	12.51	0.90	-1.30	5.80	3.18	1.23	4.78	8.23	10.72	2.57	1.52
600398.SH	3.31	3.63	4.21	3.83	4.68	21.43	14.08	13.06	13.46	12.64	10.83	6.07	8.11	6.42	8.78	6.52
600399.SH	0.52	0.53	0.36	0.23	0.21	-1.14	0.48	-0.40	-13.28	23.33	3.66	6.21	8.06	1.79	3.00	0.88
600400.SH	0.73	1.62	0.72	0.34	0.64	1.15	1.42	2.13	7.97	3.81	3.14	3.44	1.67	0.34	0.62	-4.92
600405.SH	4.77	5.40	-0.43	1.52	2.11	2.67	2.47	1.10	0.74	-10.15	0.41	-1.82	-5.76	-0.55	-11.93	-20.64
600408.SH	-7.32	0.35	-6.24	0.34	-4.82	-11.18	-1.13	-9.19	-4.54	16.81	8.38	5.93	5.23	-5.68	-13.33	-7.00
600409.SH	0.80	4.23	5.84	0.74	2.56	2.50	1.90	3.87	8.93	6.89	2.95	3.07	7.36	4.94	3.50	2.53
600416.SH	2.93	2.75	1.18	-1.61	0.37	0.34	0.26	0.70	0.40	-9.38	-8.45	0.71	0.92	2.10	2.11	1.64
600418.SH	3.23	8.43	4.13	2.94	4.31	2.13	2.60	2.76	0.51	-3.09	0.38	0.58	0.03	-3.70	-0.15	-4.16
600419.SH	-4.76	2.63	1.32	-13.33	10.49	3.84	7.13	7.57	8.12	7.29	7.41	6.66	5.31	5.42	2.91	0.25
600420.SH	12.62	12.90	11.18	7.66	6.68	7.12	7.34	8.92	5.42	6.76	5.45	5.02	4.40	4.48	4.95	6.78
600422.SH	5.58	7.42	9.55	10.64	9.36	10.41	10.82	7.91	5.71	5.17	6.53	5.94	6.03	4.21	4.78	6.77
600423.SH	0.76	1.34	1.56	0.84	-3.55	0.18	-9.59	-15.94	1.78	12.64	-36.15	2.39	6.04	3.18	13.81	5.25
600425.SH	8.28	8.48	9.50	1.47	0.74	-0.99	-8.01	-7.03	-0.61	-0.27	1.63	3.47	3.72	4.85	5.30	3.74
600426.SH	7.46	3.34	3.61	3.99	4.01	6.33	7.34	7.06	8.36	17.42	13.32	9.29	23.77	19.75	9.16	9.21
600429.SH	-6.94	1.62	0.78	0.11	-8.05	1.00	1.30	1.76	1.03	1.77	1.18	0.12	1.61	0.15	1.88	0.61
600433.SH	1.09	3.29	4.93	9.29	5.93	4.06	0.93	2.55	1.13	2.74	4.22	4.54	6.05	4.94	-1.87	1.41
600435.SH	7.21	6.31	0.53	1.04	1.72	2.89	2.54	2.87	2.44	2.59	2.36	3.63	3.71	4.02	3.68	1.18
600436.SH	11.06	14.26	17.01	18.45	15.70	12.68	12.03	11.15	14.61	18.34	17.93	17.77	21.71	18.62	18.00	17.31
600438.SH	2.65	3.09	1.84	1.98	5.96	5.86	5.57	7.45	8.70	6.34	6.29	6.69	11.47	27.73	11.79	-4.50
600439.SH	5.46	5.84	6.96	4.01	4.16	3.74	3.09	3.76	4.94	5.01	4.28	0.76	1.25	0.69	0.24	-2.30
600444.SH	-17.45	0.37	-15.83	-10.92	-0.40	-6.66	3.92	1.60	18.92	5.66	5.52	4.34	4.03	3.46	3.32	3.08
600448.SH	-9.58	1.62	1.17	0.57	1.01	1.19	0.55	0.40	0.22	0.59	0.32	0.51	-1.50	-2.28	0.24	-1.57
600449.SH	13.63	11.24	5.54	1.31	4.77	4.09	0.69	1.22	4.98	6.64	11.54	13.27	9.90	5.99	3.08	2.12
600456.SH	0.37	0.23	1.65	0.26	0.28	0.26	-2.59	0.56	0.50	2.32	3.65	4.76	6.09	5.55	5.41	5.29
600458.SH	6.74	8.82	7.14	3.96	2.51	0.53	2.20	1.75	0.48	-3.04	0.14	2.07	1.35	1.49	1.84	2.24
600459.SH	1.05	5.02	2.73	1.90	3.98	3.47	2.27	2.68	3.02	3.29	3.84	4.26	4.18	3.65	3.98	4.66
600460.SH	4.24	11.76	5.29	0.60	3.16	4.10	0.99	1.94	1.81	1.03	-1.26	-0.24	12.84	6.82	-0.32	-0.10
600468.SH	3.52	3.73	4.99	3.18	3.44	3.95	1.66	2.98	2.76	1.97	2.18	3.72	3.32	3.62	3.33	-2.62
600469.SH	5.96	2.56	3.48	3.96	4.43	4.67	3.57	1.16	-6.28	0.25	2.86	2.73	-1.45	1.15	4.84	3.87
600470.SH	2.02	2.88	3.13	0.92	-0.16	-5.20	0.62	-3.44	0.70	-9.33	-4.95	4.00	6.47	4.46	0.81	1.04
600477.SH	3.89	3.38	1.92	-1.86	1.11	1.16	2.22	6.93	11.54	7.74	5.75	8.47	4.72	2.25	2.13	0.99
600478.SH	0.87	1.00	0.12	-2.77	1.41	-1.97	1.78	-5.58	0.68	0.08	-6.42	0.65	0.08	2.80	-1.62	0.53
600479.SH	11.78	8.15	7.86	8.95	7.29	5.72	3.55	6.00	7.81	8.95	9.67	8.96	9.04	8.94	8.50	6.55
600480.SH	13.70	11.81	6.88	3.99	3.53	3.89	3.69	4.04	5.25	4.41	1.14	2.61	3.34	3.50	4.70	4.94
600481.SH	10.99	5.44	3.01	3.22	7.94	4.16	5.53	3.30	2.25	6.62	5.54	3.41	5.19	6.76	6.16	-7.41
600482.SH	1.64	1.67	2.16	2.24	3.00	3.27	3.91	5.26	3.06	3.08	1.84	1.01	1.06	0.50	1.14	2.45
600486.SH	6.95	5.38	5.96	6.80	11.45	11.80	10.49	8.80	9.47	12.94	13.74	11.79	10.19	12.87	10.27	7.21
600487.SH	8.71	6.10	5.36	4.68	3.42	3.43	4.98	8.65	9.31	8.20	3.45	2.58	3.13	2.94	3.77	4.61
600488.SH	2.58	3.35	3.57	4.03	1.86	2.89	2.66	2.12	4.46	4.34	3.63	1.41	1.74	0.28	2.54	3.52
600490.SH	-26.64	4.82	1.71	14.74	5.51	4.38	0.93	2.64	5.34	2.52	3.08	4.45	0.86	-9.11	-2.37	-2.49
600493.SH	1.71	7.63	-1.29	0.96	1.14	0.88	1.24	5.61	2.36	2.49	1.70	1.65	3.64	1.25	14.20	3.10
600495.SH	2.41	2.22	4.45	5.35	3.94	3.43	2.47	0.71	0.45	0.92	1.54	0.52	0.27	0.26	0.51	0.58
600496.SH	4.82	5.18	5.73	3.34	3.01	2.92	1.89	1.04	0.56	1.46	2.95	4.36	4.09	3.54	2.53	2.15
600497.SH	4.05	5.43	2.93	1.82	2.35	0.43	0.21	-5.03	3.45	1.89	2.41	0.29	1.87	2.16	5.30	4.82
600498.SH	5.38	6.08	5.64	4.98	4.82	4.23	4.10	3.66	3.38	3.11	3.47	0.43	1.00	1.10	1.21	1.64
600499.SH	10.35	9.82	9.13	5.51	5.91	6.12	6.65	3.33	4.79	-4.21	1.83	3.27	9.92	27.90	11.66	5.10
600500.SH	4.22	4.09	4.18	2.60	2.54	2.99	2.92	0.98	2.58	3.97	3.10	3.21	11.53	3.40	-2.98	-5.88
600501.SH	1.90	2.41	2.62	0.92	1.00	2.48	0.82	0.84	0.71	-3.13	1.09	1.31	1.41	1.43	1.39	-7.18
600506.SH	8.44	0.91	1.54	-1.90	1.29	-5.52	2.12	-1.99	1.74	1.52	-2.61	1.50	-1.82	-2.74	-2.11	1.54
600507.SH	0.57	4.49	8.82	5.26	5.70	6.22	1.23	7.81	23.41	23.33	15.20	16.19	16.32	4.79	3.68	1.29
600513.SH	4.37	5.16	5.98	6.65	7.01	6.71	6.03	6.05	6.33	5.74	5.03	6.10	6.35	6.57	5.43	3.62
600516.SH	-0.35	7.22	9.73	6.28	2.53	2.66	0.14	0.35	23.41	23.33	11.30	2.85	5.91	4.83	2.01	0.67
600518.SH	9.62	9.92	8.57	8.68	9.35	9.12	8.35	7.18	6.63	0.52	-6.76	-33.55	23.77	-17.29	0.70	0.09
600519.SH	25.63	23.55	27.19	25.00	22.70	21.43	20.36	18.00	23.41	23.33	21.39	20.90	23.77	25.66	21.44	19.84
600520.SH	-17.98	2.69	1.76	-0.58	1.35	-9.89	-7.43	1.09	0.94	0.75	-8.24	1.22	1.54	4.08	-11.22	3.77
600521.SH	10.11	4.94	9.25	11.69	9.46	5.72	8.71	7.46	8.32	1.45	5.75	8.39	3.38	7.00	4.45	5.70
600522.SH	11.69	9.76	5.93	6.05	6.57	5.69	7.35	8.83	7.61	7.24	5.45	5.43	0.61	7.24	6.26	5.00
600523.SH	6.37	6.03	6.06	5.48	4.75	4.34	4.69	5.06	5.65	3.92	4.61	5.04	4.90	3.80	4.64	4.57
600526.SH	0.73	0.58	0.74	0.87	1.44	1.40	1.53	0.66	-2.43	-5.20	1.19	0.72	0.74	1.94	2.44	2.27
600527.SH	8.68	9.95	11.53	13.25	13.07	1.64	-1.02	1.57	3.26	3.49	3.30	9.11	3.98	3.32	1.90	1.66
600528.SH	2.95	3.79	1.88	1.74	1.42	0.67	-0.17	0.08	3.11	4.61	4.50	4.39	3.98	3.67	3.17	2.85
600529.SH	6.89	7.26	5.28	4.69	4.60	4.48	5.00	5.50	6.50	8.14	9.37	10.46	9.83	8.14	8.57	9.69
600530.SH	1.45	3.86	3.73	4.65	4.77	4.16	3.44	4.42	6.87	-28.15	-4.90	6.66	-0.42	-21.43	-3.76	4.52
600531.SH	3.11	3.33	1.45	0.81	-6.39	0.32	0.16	1.92	2.66	1.21	1.99	2.72	3.13	3.12	4.05	4.98
600535.SH	8.66	9.69	10.59	11.22	13.18	12.54	10.76	7.49	7.25	6.82	4.08	5.38	14.58	-2.07	6.13	5.42
600537.SH	0.72	-3.95	3.69	-13.33	1.39	2.26	3.83	5.20	0.71	1.03	-4.62	-9.36	-9.05	1.51	0.69	-20.64
600543.SH	3.22	3.73	4.04	4.02	-6.60	1.37	1.44	1.42	1.41	1.45	1.64	-0.23	-8.06	-11.34	-3.91	-5.23
600545.SH	5.94	4.53	3.22	2.48	2.29	1.70	0.60	-2.13	6.10	5.92	5.72	-5.16	-4.39	-3.38	0.74	-1.45
600549.SH	4.77	4.55	12.12	6.91	6.71	5.70	-3.47	1.90	5.44	3.88	2.44	3.94	5.89	6.04	6.37	6.39
600550.SH	4.38	3.97	0.39	-10.36	-9.94	0.82	1.11	1.24	0.76	-10.26	0.25	0.40	1.00	0.86	-3.22	1.69
600552.SH	2.89	4.85	13.31	13.80	9.20	4.87	3.49	2.12	2.06	1.02	2.15	2.60	3.33	2.63	1.52	1.81
600557.SH	11.64	10.67	8.29	8.42	9.17	8.52	8.64	8.33	7.47	7.96	8.82	4.48	5.35	6.90	7.86	5.43
600558.SH	5.24	3.95	2.66	1.73	2.24	2.89	2.82	2.05	2.10	2.56	2.89	4.07	3.18	2.50	3.67	5.49
600559.SH	3.12	3.37	6.73	7.15	3.70	2.88	2.97	3.69	5.37	8.38	6.88	4.92	5.52	8.57	7.23	8.24
600560.SH	2.65	2.82	3.51	3.84	3.21	1.06	1.07	1.20	1.33	1.41	1.69	2.25	2.45	2.42	3.07	3.36
600562.SH	-5.80	2.28	2.74	2.18	9.59	10.94	11.77	10.75	6.60	1.36	1.43	8.69	7.06	7.18	7.05	6.93
600563.SH	11.86	19.64	19.45	15.70	16.83	16.54	16.06	17.04	16.99	16.23	14.96	16.40	20.37	19.79	17.16	14.76
600566.SH	0.93	1.00	0.87	-3.54	22.70	19.34	19.68	18.67	21.01	23.33	19.72	13.32	15.17	16.02	17.07	13.86
600567.SH	1.40	3.62	0.63	-0.37	1.60	0.60	1.12	1.87	8.60	10.94	3.45	3.16	3.19	-4.50	0.19	-0.93
600569.SH	0.49	0.26	0.11	-10.75	0.13	0.10	-7.92	0.34	4.90	5.52	0.66	0.58	2.40	-7.08	-3.66	-7.88
600572.SH	6.02	9.15	11.30	9.14	10.10	13.54	6.35	4.47	8.15	8.03	-2.64	5.74	21.12	4.24	6.09	6.23
600573.SH	6.26	4.10	2.58	-6.34	1.73	2.67	1.90	0.21	1.98	1.50	1.61	2.34	2.44	2.95	3.36	4.10
600577.SH	4.17	4.77	3.38	2.83	3.06	3.18	3.01	5.47	7.95	9.03	9.00	6.59	6.75	3.94	3.96	4.82
600579.SH	1.32	-7.39	-19.92	0.86	-3.33	4.60	2.63	0.42	-2.93	2.20	-0.99	-1.42	-1.49	-8.73	-13.65	-18.03
600580.SH	9.97	7.24	2.93	2.83	5.95	5.10	3.64	1.91	4.09	3.91	5.28	4.55	4.94	3.69	2.30	3.26
600581.SH	0.89	4.03	3.82	0.90	0.15	-9.31	-12.70	0.25	7.89	3.69	0.57	1.51	4.56	-4.62	-3.96	-5.93
600582.SH	16.37	14.36	13.31	11.37	6.20	7.91	4.51	2.94	3.28	3.66	3.48	4.42	4.89	5.92	6.58	6.24
600584.SH	0.71	4.92	1.64	0.60	0.67	2.26	-0.87	-1.14	0.24	-2.85	0.28	3.96	8.53	8.45	3.59	3.34
600585.SH	8.17	11.82	16.38	7.53	10.86	11.86	7.33	8.31	14.18	22.55	20.93	19.15	15.84	6.80	4.39	3.06
600586.SH	2.46	6.21	2.73	-4.49	1.27	-2.30	0.39	0.20	1.18	0.87	1.08	3.68	13.06	3.10	4.10	0.45
600587.SH	4.30	5.11	6.83	6.79	6.08	5.81	4.05	1.14	1.25	0.99	7.17	2.07	4.80	4.31	4.74	4.45
600590.SH	2.90	1.69	1.32	1.29	0.32	0.96	1.55	1.74	2.72	2.32	1.16	-1.62	1.07	1.02	0.96	-7.31
600592.SH	6.63	6.56	6.21	4.57	1.73	0.96	1.14	1.99	2.53	3.09	5.05	4.89	8.85	-0.54	4.43	3.89
600594.SH	9.88	13.83	15.90	16.60	15.74	10.67	3.14	6.27	5.91	-12.32	2.01	3.85	4.64	-9.38	1.97	-7.70
600595.SH	3.22	2.01	0.90	0.46	-3.30	-0.69	-4.46	0.63	-1.79	-17.19	0.16	-12.16	7.49	6.29	6.67	3.17
600596.SH	5.89	2.84	0.35	2.03	6.03	0.81	-3.26	1.10	6.15	13.05	4.19	5.54	18.29	16.60	0.85	0.26
600597.SH	3.15	4.51	4.06	4.01	4.54	4.77	3.50	4.28	5.02	3.06	3.84	4.14	2.59	1.63	3.41	2.04
600600.SH	9.48	9.71	9.12	8.15	7.74	7.43	5.81	3.78	4.53	4.80	5.40	5.90	7.39	7.85	8.73	8.92
600601.SH	1.81	3.81	2.29	1.26	1.09	4.08	1.19	0.67	-7.59	0.51	-12.64	-9.71	-14.17	-6.11	2.36	4.04
600609.SH	-8.05	6.80	1.49	1.41	1.22	-0.13	2.04	0.01	4.15	4.80	4.10	-5.19	7.82	7.98	6.97	13.72
600610.SH	1.97	2.27	1.53	-11.01	-9.94	13.37	-0.55	1.99	-15.91	-35.77	4.07	3.44	3.04	0.84	-10.02	-1.33
600612.SH	7.16	9.34	10.70	9.82	12.40	11.75	12.29	10.66	10.70	10.82	11.21	11.28	11.70	9.39	11.82	10.81
600613.SH	-10.10	2.68	8.26	6.12	10.07	8.52	8.86	6.23	3.92	3.16	2.41	-10.62	2.18	1.47	1.75	2.07
600615.SH	0.68	4.21	-2.34	0.75	3.23	2.42	1.20	1.55	16.39	1.46	4.66	0.22	-0.19	-1.31	0.68	1.05
600616.SH	12.46	10.38	9.84	6.50	7.08	3.59	3.01	2.18	2.01	-3.11	1.17	0.75	-0.75	0.10	4.55	0.20
600618.SH	-6.20	1.81	3.90	1.80	0.41	-10.00	1.98	-7.21	21.91	21.91	15.00	10.07	22.63	13.07	6.91	6.88
600619.SH	1.99	3.53	3.58	2.83	1.81	1.64	1.06	1.93	2.68	3.00	2.57	1.43	1.61	-0.37	-0.36	0.07
600623.SH	2.10	2.52	1.16	3.39	2.76	3.49	2.24	1.44	1.21	4.07	1.34	0.86	7.19	3.03	2.21	1.96
600624.SH	1.59	1.84	1.97	2.37	0.10	0.69	3.35	2.03	1.99	1.68	0.42	-2.54	-5.10	-0.12	-1.16	-8.45
600626.SH	2.30	7.51	7.71	5.19	5.60	4.36	4.29	4.49	2.76	1.19	-0.65	-9.72	-0.72	-2.54	-3.72	0.79
600630.SH	1.58	2.27	1.80	1.78	2.05	2.64	3.44	0.84	4.92	1.37	0.69	-10.44	-12.14	-21.43	0.94	2.44
600645.SH	-0.24	3.75	5.82	2.57	1.24	2.40	8.30	1.72	-0.35	1.77	1.16	-2.60	3.05	2.07	1.84	1.68
600651.SH	4.49	5.72	8.69	5.56	2.85	1.95	5.57	3.25	0.22	-24.10	-15.80	4.56	-5.37	4.92	0.71	0.93
600660.SH	12.16	18.23	13.28	12.07	13.88	14.09	12.51	11.49	10.23	12.41	7.91	6.73	7.55	9.95	10.48	12.52
600664.SH	9.48	10.41	4.96	4.32	0.85	1.21	4.10	5.86	3.23	3.15	1.00	-8.59	3.32	3.89	3.44	4.81
600666.SH	3.60	2.37	2.41	2.31	1.83	1.51	7.61	5.18	-0.27	-30.22	1.69	-20.62	-17.20	1.96	-19.50	-8.73
600668.SH	4.21	7.18	13.04	6.94	7.92	9.17	6.03	8.10	9.48	14.82	15.50	10.93	15.12	4.65	1.23	1.81
600671.SH	-21.92	-2.97	8.50	-13.33	0.81	0.85	-7.95	0.90	2.12	-1.24	10.28	-10.53	-7.76	-20.84	-12.16	5.55
600678.SH	-26.64	-13.31	-1.52	25.00	1.87	-11.08	0.51	-8.02	7.38	6.89	8.16	7.84	12.82	2.18	-5.67	-2.27
600679.SH	0.50	0.65	-0.24	-0.13	-0.62	3.27	0.28	3.46	5.42	0.28	2.26	4.76	3.27	-9.57	1.41	-4.20
600682.SH	3.45	2.62	2.79	5.51	3.19	4.70	2.27	2.24	3.93	-3.44	8.25	3.78	5.00	3.46	2.35	1.41
600685.SH	5.19	6.47	4.35	0.16	0.13	0.83	0.29	0.18	0.22	-5.40	1.86	7.95	0.25	1.57	0.15	0.90
600686.SH	3.49	4.58	3.86	3.26	2.92	2.82	4.32	-7.49	3.60	0.81	0.91	0.24	-3.12	-1.70	0.53	1.02
600688.SH	5.55	9.16	3.24	-4.49	5.46	-2.06	11.09	18.67	16.69	12.54	4.94	1.41	4.37	-6.50	-3.48	0.79
600690.SH	9.25	12.08	10.57	9.75	10.03	9.84	7.85	6.46	6.40	6.14	6.97	5.79	6.28	6.50	6.84	7.20
600691.SH	-26.64	2.79	-19.92	4.17	0.13	-0.05	0.12	-2.79	0.01	0.30	-1.68	0.07	2.09	0.06	-9.64	-3.59
600698.SH	-7.56	-6.72	-11.48	6.72	5.85	1.35	-4.19	0.80	-6.21	-7.13	0.98	0.81	0.74	-2.56	0.25	0.35
600699.SH	-26.64	13.75	12.92	7.62	5.50	5.82	4.72	2.78	2.05	4.49	2.50	0.36	-8.43	0.44	2.23	2.19
600702.SH	1.92	2.53	6.05	10.99	0.34	0.38	0.19	2.08	3.28	7.82	10.14	9.93	17.47	19.01	16.95	2.97
600703.SH	12.33	10.66	13.74	7.78	8.25	9.95	9.25	9.77	12.96	10.10	4.29	2.96	3.04	1.29	0.63	0.44
600707.SH	-26.64	0.10	-6.80	-13.33	0.29	-13.56	0.71	-4.72	0.12	0.13	0.16	-2.21	6.35	-6.35	1.67	3.12
600714.SH	5.01	3.36	3.00	0.96	1.54	0.59	-2.90	6.00	1.79	3.42	-1.39	0.53	10.52	6.91	0.96	4.36
600720.SH	11.77	9.58	4.56	1.84	5.12	5.11	1.25	1.26	5.09	6.94	12.81	14.27	9.10	7.02	9.15	6.12
600722.SH	-1.47	25.63	-15.81	4.31	-5.77	-9.57	10.98	3.39	4.96	8.78	4.47	1.42	7.38	7.48	4.94	6.86
600724.SH	4.88	2.94	3.99	2.58	2.43	1.40	-6.12	1.63	-5.96	8.25	10.52	12.56	11.23	6.69	4.94	4.58
600727.SH	-2.22	0.94	1.37	1.40	1.08	0.57	2.04	2.12	5.29	5.60	12.20	9.50	11.21	0.37	1.94	4.15
600731.SH	0.64	0.61	0.81	1.21	0.87	1.10	1.24	1.64	3.45	3.76	4.75	11.17	9.30	10.44	6.82	6.42
600732.SH	0.98	0.84	2.12	0.38	-2.49	-3.72	-12.85	3.54	10.26	3.45	13.37	7.73	-0.76	10.93	2.58	-15.74
600733.SH	1.92	-1.05	-3.61	4.98	-3.14	2.41	-7.95	-10.38	1.29	0.66	0.01	-12.60	-12.50	-15.32	-17.26	-19.03
600735.SH	1.73	-3.27	7.43	7.60	7.02	8.43	6.44	8.73	10.48	10.11	9.91	6.50	7.37	5.18	5.42	-3.27
600737.SH	4.31	-0.76	0.30	-8.15	0.65	0.20	0.47	3.03	4.18	3.41	3.86	3.32	2.95	4.05	10.25	8.39
600740.SH	-12.73	1.02	0.73	0.38	0.23	0.22	-7.79	0.43	0.85	9.61	2.23	4.82	4.91	11.69	5.24	0.99
600741.SH	13.95	14.15	13.70	12.27	12.38	10.54	9.77	9.22	7.91	8.13	6.24	4.82	5.25	5.09	4.78	4.14
600742.SH	17.05	21.08	13.24	10.11	7.95	9.93	6.70	6.79	6.75	6.69	5.57	5.70	5.22	4.17	3.60	3.30
600745.SH	4.39	3.96	4.81	2.40	1.80	0.75	-1.57	1.59	2.81	0.52	3.36	3.93	3.79	1.82	1.26	-3.76
600746.SH	4.38	2.32	2.57	-5.34	4.18	1.77	-3.78	3.78	11.67	0.61	-0.27	6.48	23.77	7.60	0.28	3.15
600750.SH	12.57	12.76	9.11	7.80	5.58	8.44	12.26	13.22	12.99	13.10	11.18	10.13	9.72	10.53	12.39	13.62
600760.SH	3.88	3.16	-6.20	-1.27	1.23	-5.21	-12.02	0.92	5.01	2.72	3.05	4.78	3.55	3.80	5.27	5.83
600761.SH	4.15	11.35	10.36	8.45	11.10	11.48	7.63	7.59	7.71	9.80	10.11	9.42	7.34	7.77	8.94	8.33
600764.SH	1.64	0.43	1.20	4.54	0.90	1.24	-9.10	1.58	6.30	4.37	14.68	8.72	8.61	5.59	2.91	2.13
600765.SH	5.82	3.69	1.60	2.40	1.20	1.01	-4.08	1.66	0.77	1.86	2.42	2.84	5.47	6.53	6.01	2.74
600768.SH	0.37	3.51	-0.76	0.74	-5.43	0.37	-7.97	2.75	10.89	-5.08	21.39	0.41	0.67	27.90	2.76	3.36
600771.SH	-10.95	17.19	25.73	25.00	-4.07	5.12	1.22	6.99	2.20	2.33	2.13	0.25	-1.92	-9.25	3.48	3.41
600774.SH	0.36	0.47	0.65	0.79	0.32	1.46	0.40	0.26	0.90	1.58	2.30	1.77	2.48	2.10	1.47	-0.69
600775.SH	0.76	0.30	4.40	4.67	5.19	4.48	3.97	3.34	2.86	3.59	1.86	1.96	1.33	1.37	-3.41	-2.60
600776.SH	2.83	5.09	5.85	5.71	6.08	5.02	4.61	2.44	3.14	3.44	3.45	2.65	2.91	3.20	3.48	3.29
600779.SH	12.03	9.37	13.74	13.09	-7.67	-13.56	5.15	11.24	13.44	19.36	21.39	17.60	23.38	18.79	16.40	15.24
600782.SH	0.80	1.52	0.65	-3.48	0.40	1.37	0.19	1.79	10.06	15.80	7.90	5.64	8.06	1.87	0.97	0.10
600784.SH	2.65	5.49	10.81	2.80	2.11	0.75	-1.52	0.25	-4.27	1.50	0.06	3.54	5.22	7.04	5.34	5.71
600789.SH	1.63	4.86	0.58	-3.52	0.10	-3.35	0.19	0.72	2.75	2.95	1.89	3.25	1.11	1.73	2.93	4.56
600792.SH	-26.61	-13.31	5.86	-0.69	0.92	0.60	-11.20	0.92	-0.68	3.71	4.38	1.18	-0.36	-2.23	1.56	-6.69
600793.SH	-8.03	1.38	-5.71	6.63	0.68	0.38	0.28	0.09	2.61	4.86	0.36	-3.04	0.92	1.02	-2.88	-2.49
600800.SH	-17.44	0.86	-9.16	2.13	-4.31	2.55	-3.47	2.01	-10.84	12.82	-14.37	7.08	3.92	-0.79	-11.45	-15.45
600801.SH	4.47	4.07	6.17	3.02	5.68	5.76	0.88	2.35	7.64	17.92	20.11	15.32	12.03	5.18	4.84	4.27
600802.SH	-3.17	0.24	3.59	0.65	0.69	1.45	-10.25	-1.18	-6.05	10.18	12.68	7.19	8.32	-7.09	-9.98	-6.11
600807.SH	-5.37	6.86	2.40	0.60	0.60	2.50	2.58	1.72	-4.87	0.40	1.15	-18.11	0.75	1.59	-2.96	-20.64
600808.SH	0.80	1.73	0.25	-4.84	0.28	0.38	-7.80	1.95	7.33	9.47	2.10	3.09	6.97	-0.87	-1.81	-6.10
600809.SH	19.81	20.18	22.10	25.00	16.52	6.17	8.67	9.09	12.28	15.02	14.72	17.38	21.67	24.48	21.44	19.84
600810.SH	0.18	0.43	0.10	-3.61	0.28	1.18	0.85	1.17	1.32	9.22	4.07	2.25	9.41	1.65	0.72	0.45
600812.SH	-5.52	3.19	1.37	0.11	0.07	0.21	0.32	0.32	0.09	0.83	0.81	0.49	0.14	-2.94	0.23	1.01
600815.SH	2.12	9.05	6.18	1.10	-5.11	0.15	-9.53	-15.94	3.12	-11.85	-25.17	1.45	-3.05	9.38	-8.06	2.10
600817.SH	-26.64	25.63	7.29	25.00	1.37	-4.18	-6.26	-1.35	-0.15	3.45	2.32	15.27	9.64	8.79	4.90	5.54
600818.SH	5.47	2.84	3.19	2.22	3.83	1.94	5.14	8.58	2.17	-0.44	-7.78	8.91	2.56	-9.39	2.19	-2.85
600819.SH	-3.67	3.82	1.33	0.60	1.59	0.17	-6.05	2.70	0.98	1.49	3.09	2.35	1.91	0.31	-2.03	1.79
600835.SH	6.84	7.68	7.12	6.02	6.95	6.33	9.39	7.84	7.24	6.36	5.09	5.08	3.20	4.11	4.18	3.73
600839.SH	1.65	1.18	0.67	0.51	1.34	0.45	-2.98	2.01	1.06	0.97	0.46	0.31	0.86	1.38	2.00	1.86
600841.SH	0.77	2.76	5.01	4.43	3.86	2.73	1.71	1.76	1.96	1.90	1.60	2.74	4.79	-6.95	-12.24	-12.75
600843.SH	0.79	2.97	8.33	4.44	5.91	9.90	6.00	4.86	5.90	4.04	2.30	2.39	1.64	1.43	1.86	-3.97
600844.SH	-2.54	0.08	-9.72	-1.12	-7.70	1.33	-1.56	-7.97	9.86	0.24	-15.84	-16.94	-5.21	-18.36	-19.50	-20.64
600847.SH	1.54	-5.68	0.89	1.20	-2.39	0.26	-2.22	-5.28	1.97	-19.48	1.18	0.53	-1.26	-4.26	-3.41	-5.88
600851.SH	0.02	0.26	1.02	1.22	1.51	4.81	2.61	0.77	1.70	3.32	2.22	1.82	1.71	3.87	3.90	3.30
600854.SH	-0.63	-13.31	0.43	0.08	1.02	-0.31	0.24	-0.51	-1.26	0.67	1.17	1.95	4.46	5.62	6.46	5.56
600855.SH	0.18	-0.40	3.78	2.49	3.88	2.29	2.19	4.05	1.46	5.09	3.49	2.82	2.33	0.77	-6.09	-6.88
600860.SH	-9.71	1.22	0.93	-11.63	-5.09	0.49	-12.94	-9.20	1.23	-7.17	-9.43	7.07	-2.52	0.70	-2.91	0.76
600862.SH	9.87	3.50	3.02	1.75	0.08	-3.30	1.73	0.75	1.07	4.88	7.94	6.58	8.79	10.55	12.75	12.97
600866.SH	15.67	14.86	2.78	-6.15	0.15	-13.56	-17.46	1.37	-10.02	2.92	8.40	6.55	4.35	12.81	4.51	6.57
600867.SH	3.06	7.81	15.91	2.51	7.07	9.79	14.53	15.11	17.82	16.42	14.98	16.68	21.24	23.84	16.09	-0.58
600869.SH	0.69	7.03	3.45	-1.43	3.08	1.80	3.55	2.30	0.55	1.00	0.30	-9.76	3.25	3.16	1.53	-1.63
600872.SH	2.61	3.57	3.98	3.64	6.13	7.55	6.39	8.70	10.01	12.07	13.26	15.40	12.47	-9.14	21.44	12.82
600873.SH	1.77	15.14	6.19	3.93	2.25	2.58	2.30	6.07	7.02	5.64	5.23	5.25	11.91	19.41	13.35	11.67
600875.SH	2.46	3.45	3.79	2.80	3.07	1.62	0.54	-2.06	0.83	1.36	1.53	2.05	2.42	2.76	3.08	2.50
600876.SH	-9.94	3.74	-1.24	-0.60	-8.77	0.03	-16.43	0.86	1.51	0.79	1.41	7.21	4.64	4.63	4.04	-5.36
600877.SH	0.32	-8.77	-8.45	0.46	-8.70	0.46	-7.45	-15.94	17.27	-15.01	11.18	14.26	13.06	8.23	7.90	2.29
600879.SH	3.65	2.51	2.57	2.90	2.97	2.80	2.79	3.35	2.55	2.07	1.82	1.75	1.83	1.68	1.30	1.30
600881.SH	5.22	2.53	3.54	1.24	0.49	0.32	-0.97	0.18	3.51	-0.36	-0.33	-0.46	-2.78	-8.03	-10.03	-8.04
600882.SH	0.71	-4.58	-19.92	14.43	12.25	6.67	-16.83	1.66	0.18	0.40	0.75	2.67	3.96	2.42	1.12	1.56
600883.SH	4.23	14.49	25.16	1.30	0.90	-6.82	9.73	1.78	3.72	1.54	1.03	3.32	7.26	9.76	10.35	7.08
600884.SH	2.04	1.82	2.18	1.93	2.06	3.95	7.00	3.21	5.51	5.48	1.55	0.83	11.01	6.63	1.64	-0.68
600885.SH	-16.59	1.32	-19.92	22.14	12.87	12.98	13.02	13.64	13.54	11.62	10.10	10.73	11.85	11.39	11.38	11.27
600887.SH	5.34	5.58	10.38	8.74	12.15	11.51	11.76	14.37	13.56	13.32	12.86	10.79	10.09	8.00	7.28	5.54
600888.SH	7.14	9.01	5.10	2.16	1.14	-6.27	0.28	0.41	1.21	1.80	1.28	3.00	6.69	11.05	10.09	6.97
600889.SH	2.71	3.06	0.99	1.01	2.16	1.16	17.97	4.15	-14.86	0.33	-6.48	0.60	-8.65	-9.36	-12.95	-20.64
600893.SH	2.00	2.49	3.05	3.35	3.78	3.78	2.35	1.89	1.85	2.06	1.90	1.83	1.59	1.50	1.60	0.91
600894.SH	0.86	-2.29	-17.35	11.96	18.39	11.01	20.36	11.66	4.45	1.46	4.21	6.44	5.36	4.01	5.24	5.41
600960.SH	2.51	6.03	4.92	2.11	2.94	3.87	0.51	2.94	3.46	1.53	0.80	0.24	-1.00	-0.88	-2.57	-16.81
600961.SH	1.24	0.28	-9.12	-9.99	0.39	0.68	-10.41	0.36	0.99	-27.75	1.46	3.31	4.23	1.84	8.69	8.79
600962.SH	0.14	-2.93	3.54	2.21	-4.15	-5.72	2.33	0.50	0.68	0.54	0.72	-5.05	-0.35	4.35	2.87	1.44
600963.SH	1.08	1.15	0.90	-1.30	0.11	0.08	-2.43	0.19	2.34	2.41	2.06	2.64	1.87	3.76	-1.44	0.92
600965.SH	0.72	-5.13	2.30	6.72	8.06	5.94	10.21	7.98	6.24	6.16	6.56	4.09	5.83	4.06	3.85	2.16
600966.SH	4.34	3.06	2.33	0.33	-1.41	0.44	0.35	1.77	6.88	1.61	0.71	4.30	8.67	1.07	0.81	0.79
600967.SH	2.32	3.07	4.81	5.28	7.46	5.82	-1.36	5.73	3.26	2.79	2.52	2.37	2.43	3.00	3.58	2.26
600973.SH	4.32	3.24	0.46	1.82	1.58	1.68	1.91	2.71	0.67	0.94	1.13	1.39	-3.18	0.31	0.21	-1.49
600980.SH	-11.36	0.95	-8.15	-7.07	4.28	-9.01	7.09	4.84	5.63	4.43	5.64	5.42	7.43	5.39	4.47	4.20
600983.SH	13.31	11.74	9.33	7.78	7.43	4.50	4.76	3.33	-1.11	3.12	-4.07	-2.05	-9.08	0.48	1.49	3.85
600987.SH	10.56	13.53	13.36	12.35	15.13	14.21	14.30	15.23	14.51	14.03	12.42	9.28	9.86	9.26	9.05	8.61
600990.SH	5.34	4.64	4.35	3.68	3.10	3.49	4.06	3.89	4.06	3.77	1.59	2.32	2.42	0.91	-7.85	-3.89
600992.SH	2.32	2.36	1.89	1.15	1.19	1.02	0.91	1.01	1.00	1.09	1.14	1.07	0.99	0.69	1.01	-0.98
600993.SH	14.56	8.30	8.69	9.57	9.18	9.13	9.18	9.50	11.76	5.79	11.38	12.04	11.86	10.46	9.14	10.95
600997.SH	6.83	5.94	4.48	2.53	1.54	0.76	-2.52	2.77	2.68	6.82	5.19	4.74	7.26	5.24	2.62	1.70
601002.SH	-0.83	6.63	1.78	-0.29	2.10	3.21	-0.50	2.00	3.88	4.19	2.98	10.99	4.17	2.17	-0.38	2.52
601003.SH	1.88	3.77	1.92	0.59	0.94	0.69	-4.99	0.90	12.06	19.20	9.13	4.05	3.48	-4.91	-1.87	-0.90
601005.SH	0.59	0.05	-5.94	0.34	-6.31	0.11	-13.86	-12.39	1.04	6.88	3.43	1.91	5.48	-2.48	-3.90	-8.77
601600.SH	-3.48	0.70	0.46	-5.20	0.39	-8.70	0.22	0.66	1.21	0.80	0.74	0.79	4.02	5.36	5.93	9.06
601727.SH	3.89	4.15	4.39	3.96	3.57	3.46	3.17	2.56	2.67	2.62	2.33	1.77	-3.32	-0.79	0.75	0.92
601766.SH	4.21	5.06	5.70	4.90	4.48	4.88	6.10	4.28	3.65	3.55	3.73	3.56	3.03	3.30	3.19	3.18
601989.SH	4.46	3.77	4.65	2.10	1.57	1.08	-1.57	0.02	-0.13	-0.13	0.20	-0.23	0.07	-1.29	-0.41	0.63
